# Supplementary material for: Estrogen deficiency and risk of hearing loss in pediatric Turner syndrome
Source: J Clin Invest. 2026 Mar 3;136(9):e197932. doi: 10.1172/JCI197932 (PMC13132396; doi:10.1172/JCI197932)
Supplement: Supporting data values [file jci-136-197932-s074.xlsx]

## Sheet: Fig 2
E2 group(1. Estrogen deficiency. 2. Normal estrogen）	Follow Month	Status(1. Hearing loss. 2. Normal hearing)
1	51	1
1	9	0
0	11	0
0	32	0
1	9	1
1	37	1
0	28	1
1	23	1
0	48	0
1	47	1
1	10	1
1	37	0
0	18	1
1	14	1
1	25	0
1	18	0
1	15	1
1	18	0
0	37	0
1	43	1
1	33	1
0	49	0
1	36	0
1	26	1
0	48	0
1	30	1
0	30	1
1	23	1
1	30	1
0	56	0
0	35	0
1	47	1
0	45	1
0	58	0
0	50	1
1	17	1
0	11	0
1	78	0
0	40	0
1	41	0
0	22	0
0	33	0
1	36	0
1	46	0
1	30	0
0	31	0
1	24	0
1	20	0
0	40	1
1	25	0
0	19	0
0	59	0
1	57	0
1	47	1
0	15	0
0	39	1
1	20	1
0	46	0
0	84	0
0	33	0
0	41	0
1	59	1
1	34	0
0	44	0
1	46	1
1	30	0
1	49	1
0	80	0
1	38	1
0	85	0
0	18	1
1	30	0
0	57	0
0	35	0
1	18	0
0	36	1
1	23	0
1	23	1
1	35	1
1	38	1
1	23	0
1	22	1
0	16	0
0	45	1
0	27	1
1	86	1
0	39	0

## Sheet: Fig 3-6,S3; Table 1-3, S1-S4
ID	Age	E2	E2_group (1, defficient；0，normal）	Follow_Month	Hearingtype(3, SNHL; 2, CHL;0, normal hearing)	Hearing(1，hearing loss; 0, normal hearing)	oaeFollow_Month	DPOAE(1, abnornal; 0, normal)	Thyroid_disease	Heart_disease	Bone age	Gonadectomy（1，yes; 0, no)	scoliosis	Ovarian_volume	Uterine_volume	INS	GLU	Total cholesterol	triglyceride	diabetes mellitus	lipid_metabolism	HDL	LDL	AST	ALT	GGT	Uric_acid	creatinine	ESR	Kidney_function	GH peak	Born	FT3	FT4	TSH	TPO	TG	FSH	LH	testosterone	progesterone	PRL	AMH	IGF1	IGFBP3	IGF1/BP3	Height SDS	Height	weight
4	4	18.36	1	51	2	1	51	1	0	0	3	1	0				4.2	4.18	0.66	0	0	1.66	2.59	41	18	13	336	42		0		2010-08-02	2.45	127	1.98	28	15	28.6	0.7	0.087	0.03	9.8	0.03	138	4.09	33.74	-2.8	92	12
29	8	18.36	1	9	0	0	9	0	0	1	7	1	1		0.66	7	4.6			0	1			34	12	13	326	58		0		2007-12-31	4.74	1.35	2.2			82.38	14.34	0.025	0.121	7.93		336	5.77	58.23	-3.1	131.5	26
6	10	62.424	0	11	0	0	11	0	0	1	10	0	1	2.43	3.2	7.92	4	4.51	1.58	0	0	1.37	2.64	25	14	23	383	56	5	1	4.7	2010-08-03	6.5	16.81	5.73			19.9	9.9	0.087	0.22	22.7	0.02	133			-2.5	127.2	30.1
67	4	55.08	0	32	0	0			0	1	2.5	0	0	0.97	0.37		4	6.98	0.6	0	0	1.52	4.34	34	14	11			11		4.06	2019-09-10	7.4	14.23	6.85			2.53	0.22	0.35	0.13	12.09	3	133	6.16	21.59	-1.9	95.8	13.1
55	9	18.36	1	9	3	1	9	0	0	0	8.8	0	1			8.07		6.04		0	1	2.03	3.65	23	17	13	338	56	3	0	8.29	2013-08-22	6.7	18.4	4.78			8.9	0.3	0.00868	0.48	24	0.02	131	5.17	25.34	-2.3	121.9	24.65
54	9	18.36	1	37	3	1	17	1	0	1	8.4	1	1			8.6	5.7	6.45	2.86	0	1	2.84	3.18	21	15	18		53	27		13.9	2005-09-21	5.55	16.48	3.19	43	15	101.8	14.52				0.0098	368			-3.5	140.5	48.5
38	10	161.568	0	28	3	1	28	1	0	0		0	0	0.74		7.25	4.6	5.02	1.02	1	0	1.48	3.16	30	24		339	57		0		2002-07-27	3.43	1.14	1.821			8.99	16.69	0.54	0.7	14.06		276	8.53	32.36	1.8	162	51
14	11	47.5891	1	23	3	1	23	1	0	1	10	0	1			17.31	4.6	5.9	0.62	0	0	1.37	3.89	20	16	89	223	44	14	0		2007-09-12	5.2	22.57	1.65	30	75	114.68	17.77	0.97	0.8	34.74	0.0098	467	6.07	76.94	-2.7	128.5	27
48	9	249	0	48	0	0	48	0	0	0	8	0	0		0.73188	23	5.23		0.66	0	0	1.77	2.62	33	42		393			1		2009-12-06	6	14.27	1.87	28	1	38.98	3.64				0.0098	222	4.87	45.59	-3	126	28.4
49	6	18.36	1	47	3	1	10	1	0	1	5	0	0	0.34	0.06	7.52	3.9	4.4	0.86	0	0	2.1	1.79	26	15	13	277	33	8	0	0.586	2016-11-09	8.16	18.11	3.88	28	1	8.4	1.6	0.0868	0.27	43.4	0.02	161	4.55	35.38	-1.5	108.3	20.5
74	8	18.36	1	10	3	1	10	0	3	0	8	0	1	2.95	1.18	5.28	4.7	4.34	0.66	0	0	1.43	2.39	27	17			45	3		5.53	2014-04-28	7.1	15.36	2.65			3.3	0.3	0.0868	0.3	12.9	2.33	168	5.72	29.37	-0.4	123.4	33.2
61	10	18.36	1	37	0	0	7	1	0	0	7.4	0	0		0.18	3.46	3.3	5.44	0.77	0	0	1.58	3.28	34	21	16	253	40		0	5.85	2014-06-02	7.5	20.22	4.12	58	1	18.7	3.3	0.0868	1.05	23.7	0.0098				-3.2	115.6	20
93	10	73.44	0	18	2	1			0	0	10	0	0			15.65	4.9	4.52	3.17	1	1	1.3	2.62	23	12	18	572	55		1	3.9	2005-07-29	6.4	19.92	3.63			117.97	9.95					214			0.5	130.7	38
83	8	18.36	1	14	3	1	14	0	3	0		0	0		0.31	16.93	5.1	5.09	1.28	1	0	1.35	2.72	32	35		498	72		1		2005-12-16	6.1	19.53	1.19	28	15	35.6	16.7	0.59	0.59	13.6	0.06	635			0.3	155.4	73.35
63	9	18.36	1	25	0	0	25	0	0	0		0	1		1.02					0	0											2009-01-13						39.7	10.6	0.36	0.05	16.3
39	10	18.36	1	18	0	0	18	0	0	1	9.5	0	1	0.32			4.6			0	1	1.4		30	13				13		10.2	2004-10-16	7.3	15.47	1.94			160.2	40.7	0.087	0.31	51.1		160	4.02	39.8	-2.8	127.2	26
36	11	18.35	1	15	2	1			0	0	11	1	1	0.44	0.79	5.27	4.4	6	1.12	0	1	1.43	3.44	28	19	13	468	47		1	7.86	2008-11-29	4.65	12.49	2.19			83.67	31.87				0.02	301			1.2	143.8	45.3
31	6	18.36	1	18	0	0	18	1	0	0	6	1	1			4.51	4.8	4.76	0.56	0	0	1.65	2.43	26	11	10	204	41		0	18	2016-06-18	7.2	20.18	2.06	28	15	23.3	2.2	0.0868	0.13	15.8		153			-0.8	110.5	17
88	5	36.71	0	37	0	0	8	0	0	0		0	0	0.634		36.42	4.81			0	0											2019-01-11	6.49	15.39	2.73			12.15					0.15	183			-2.1	95.8	14.05
35	7	18.36	1	43	3	1	23	1	3	0	6.2	0	0			9.6	4	5.96	1.11	1	1	1.52	4.02	46	84	286	369	44	11	1		2001-02-15	7	15.28	2.22	818	212	45.6	12.8	0.35	0.05	12.5		398	6.1	65.25	-2.9	136.1	42.6
32	8	18.36	1	33	3	1			0	0	7.5	0	1			9.64	5.4	4.03	1.04	0	0	1.46	2.33	27	22	28	276	44		0		2002-01-29	8	23.61	5.67	1110	65	82.7	21.2	0.025	0.49	31.7		386	6.32	61.08	-2.6	133.7	29
21	9	73.44	0	49	0	0	49	0	0	0	8.2	0	0	0.89	1.134	5.56	4.2		5.48	0	0						487			1		2000-11-06	3.58	130.8	4.036	33	578	86.47	18.67				0.9	552	7.82	70.59	0.7	143.7	37
50	10	18.36	1	36	0	0	26	0	0	0	9.5	0	0			13.61	3.8	5.72	0.92	1	0	1.71	3.39	40	59	42	392	53		1		2006-02-21	6.5	14.07	3.47	28	37	63.2	17.3	0.00868	0.22	18.2	0.0098				-1.8	142.7	39.25
64	1	18.36	1	26	3	1	50	1	0	0	1	1	1				4.1	3.59	1.33	0	0	0.84	2.47	42	16	10	275	38		0	6.29	2017-01-25	8.8	16.67	5.35	28	27	5.2	0.6	0.087	0.75	14.8		93.7	3.29	28.48	-0.3	85.3	12.6
69	9	36.72	0	48	0	0	28	0	0	0	9	0	0				4.9	3.1	0.67	0	0	1.33	1.42	27	18		285	39		0		2011-05-21			18			21.03	0.56	0.13	0.1	4.94		458			0.6	129.8
45	7	36.72	1	30	3	1	35	1	0	1		1	0	0.33	1.89	21.87	3.6	5.93	0.99	0	0	1.67	3.29	28	28	14	343	60	6.28571	0		2006-06-30	5.65	17.16	3.45	28	1	96.29	25.97					410			-2.8	133.1	36
11	6	36.72	0	30	3	1			0	0	5.5	1	0	0.74		5.9	4.7			0	1			37	36	46	333	40	8	0	6.74	2009-11-02	8	22.87	6.79			6.47	0.08	1.37		3.21	4.13	229	5.48	41.79	-2.6	118.7	31
13	9	55.08	1	23	2	1			0	0	9	0	0	0.07		4.25	3.4	5.54	0.56	0	0	2.04	2.87	28	18	8	233	38		0		2013-06-23	6.43	17.38	3.28	28	15	8.03	0.4	0.35	0.79	10.5	0.07	407	8.5	47.88	1.9	135	36
23	9	18.36	1	30	2	1	30	1	0	0	8.8	0	1	0.14	1.13	13.5	4.9	5.46	0.75	0	0	2.37	2.36	36	8	19	350			0		2013-01-15	6.8	18.65	0.58	40	15	3.5	0.1	0.087	0.13	4.2	0.15	475	6.45	73.64	-1.2	121.5	22.8
18	8	73.44	0	56	0	0	56	0	2	0	7	0	0	0.44	3.6	14.12				0	0			37	64	104						1997-12-22	7.5	32.24	0.01	1300	500	129.69	27.78					370	6.46	57.28	-2.1	142.4	33.5
33	5	66.45	0	35	0	0	35	1	0	1	4.5	1	0			10.88	4.7	4.61	0.54	0	0	1.82	2.41	29	17		230	29		0	1.83	2016-09-09	5.6	15.16	2.44	28	1	17.1	0.6				0.0098	293	5.97	49.08	-0.7	117.3	22.5
94	9	13.9536	1	47	3	1	27	1	0	0		0	0							0	0											2006-11-18		1.15	3.3			200	31.4	5.95	0.18	12.1		277			-3	127.2	28.5
84	10	73.44	0	45	3	1			1	0	9	0	0			20.69	4.5	5.1	0.73	0	0	1.58	3	35	36	33	396	61		1		2003-01-19	4.72	16.03	5.265			72.72	29.94	0.99	0.17	10.93		273	6.01	45.42	-2.5	132.5	45.5
30	9	55.08	0	58	0	0			0	0	7.8	0	1			8.09	5.8	3.78	0.66	0	0	1.28	2.34	24	15		259	43		0		2013-07-08	6.9	19.14	2.38	30	489	8.08	0.2				0.45	284	6.28	45.22	1.1	129.2	27.35
25	7	62.424	0	50	3	1	30	0	0	0	6.3	0	1			9.42	4.7	4.24	0.67	0	0	1.53	2.14	26	15		262	56		0		2007-11-08	6	16.43	2.31	44	1.3	71.4	22.1	0.36	0.84	26.2	0.0098				-0.4	150.5	44.6
7	8	18.36	1	17	2	1	34	0	0	0	7	0	1	0.34	0.23	15.76	6.1			0	0			28	14	13		39				2013-07-18	6	17.55	2.85	28	15	19	0.9	0.35	0.12	19.2	0.02	58.2	3.85	15.12	-0.3	121.8	29.2
34	8	73.44	0	11	0	0			0	0	7.5	1	1	2.87		12.95	4.6	4.54	1.03	0	0	1.12	3.18	31	49	17	428	52		1	7.4	2001-01-24	6.43	10.49	1.06			96.94	21.98	2.58	0.29	123.5					-0.9	143.4	41
53	6	18.36	1	78	0	0	18	1	0	1	5	0	0	0.14	0.58	3.17	3	4	0.65	0	0	1.5	2.37	40	15	16	434	47	13	1	1.91	2011-09-13	1.72	180	0.58			0.8	0.1	0.087	0.13	8.5	0.02	110	3.06	35.95
98	11	224.6	0	40	0	0	20	0	0	0	11	0	0	2.33	6.55	14.11				0	0											2011-10-24			0.73			6.75	1.58				1.12	332.7			1.3	144	32.5
10	4	18.36	1	41	0	0	41	0	0	0	2.5	0	0	0.14	0.16	4.34	4.9	3.87	0.33	0	0	1.53	2.15	42	38	10	414	37	6	1	11.1	2012-07-17	6.5	18.64	2.03	28	15	15.4	0.4	0.087	0.4	26.2	0.02	190	3.75	50.67	-0.5	99.8	15.5
19	9	118	0	22	0	0			0	1	8.5	0	1			6.72	4.1	3.84	0.88	0	0	1.26	2.3	26	14	12	316	62		0		2003-12-07	5.4	15.93	2.01			208	36.73		0.76			263	5.36	49.07	-1.2	132.3	26.5
77	10	70.3188	0	33	0	0	13	1	3	1	9	0	0	0.21	1.22	10.3	4.2	3.66	0.69	0	0	1.45	1.76	30	14	12	346	44		0		2009-05-19	6.72	20.96	4.32	1300	1000	79.65	16.92					337	6.86	49.13	0.6	143.3	38
87	8	18.36	1	36	0	0	6	0	1	0	7	0	1	0.09		1.76	3.5	5.23	1.12	0	0	1.84	2.71	28	11	10	263	33	19	0	9.86	2016-06-13	6.1	15.97	11.16	36	7	7.3	0.3	0.0868	0.46	19	0.0098	133	4.26	31.22	-2.1	109	16.6
86	6	18.36	1	46	0	0	26	0	3	0	6	0	0	0.2	1.65	10.16	4.5	4.74	0.65	1	0	1.81	2.49	26	14	8	257	45		0		2011-12-22	6.2	14.12	16.37	1300	92	79	30.5	0.19	0.21	23	0.0098	397	6.75	58.81	0.5	138	32.9
43	7	18.36	1	30	0	0			0	0		0	0	0.33		2.64	4.4			0	0											2011-02-12	7.07	18.58	0.94	28	15	39.7	10.6	0.36	0.05	16.3		338	5.32	63.53	-1.5	114.9	20.5
44	9	102.816	0	31	0	0			0	0	6.5	0	0	0.23		7.89	5.2	6.21	1.23	0	0	1.32	4.09	24	11	10	291	56	17	0	8.33	2006-12-22	2.48	117.7	1.47			2.33	0.36	0.35	0.22	7.1		130	4.69	27.72	-1.8	120.7	19.5
81	7	18.36	1	24	0	0	4	1	1	1	6	0	1			9.02	4	6.19	2.89	0	1	1.58	3.72	32	22	29	370	55	12	1	7.94	2005-07-24	2.57	91.3	2.77	191	60	52.08	18.77	0.025	0.05	13.94	0.02	281	6.55	42.9	-1.6	143	44
78	8	18.36	1	20	0	0	20	0	3	0	7	0	0	1.43	0.62	11.4	4	6.54	1.51	1	1	1.17	3.91	36	39	35	546	62		1	7.24	2007-06-19	5.4	19.08	3.12	439		59.1	24.3	0.71	0.37	47.6	0.03	222	6.77	32.79	-2.3	138.7	46.95
20	8	73.44	0	40	3	1	65	0	0	0		0	0	0.3	0.96	11.51	5.1	3.36	1.4	0	0	1.2	1.88	31	11		342	50	5	0		2006-11-04	5.72	19.37	3.32	27	25	16.55	1.05	0.35	1.9	34.37		132	3.81	34.65	-1.6	114	20
42	11	20.9671	1	25	0	0			0	0	10.5	0	0	0.125		7.4	4.7	4.06	0.56	0	0	1.6	2.18	40	48		309	72		0		2001-10-19	6.48	18.67	3.512	15	42	4.2	5.11			462		338	5.36	63.06	-0.9	130.3	24.5
26	7	73.44	0	19	0	0			0	0	5.8	0	1	0.4				6.25		1	1		3.66	34	25		319	55		0	6.28	2009-12-19	7.96	20.75	2.039	60	24	1.64	0.36	0.35	0.22	11.94	0.02	350	5.49	63.75	-2.5	100.2	20.5
28	9	66.096	0	59	0	0			0	0	7	0	0	3.13		5.08	5	5.05	0.99	0	0	1.74	3.02	27	21		355	58	6	0		2000-11-01	1.02	60.1	2.019	28	27	57.55	16.33	1.58	0.64	3.68	0.06				0.7	152.9	44
56	4	18.36	1	57	0	0	57	0	0	1	4	0	0	0.55	4.38	9.41	4.2	4.82		0	0	2.12	2.38	38	33	37	253	31		0	11.47	2015-03-02			6.13			0.95	0.05				2.51	75.1			-1.2	96
3	6	18.36	1	47	3	1	90	0	0	0	6	0	1	0.52	1	0.67	3			0	0			57	21	17	358	51	10	1	7.78	2010-08-31	6.1	17.6	1.56	28	15	10.5	0.2	0.087	0.05	34.3	0.02	85.8	3.23	26.56	-2	101.9	14.5
76	10	84.456	0	15	0	0	15	0	1	0	9.3	0	1	0.3	0.448	12.95	4.4	6.09	1.23	1	0	1.4	3.67	15	19		395	55		1		2009-06-13	4.3	18.69	1.54			81.3	34.9	0.41	0.18	7.9		482			1.9	154	57.8
47	11	73.44	0	39	2	1			0	0	10	0	1	3.04	14.4	12.11	4.7	3.95	1.03	0	0	2.05	1.77	25	14		307	53		0		2006-05-27	7.1	18.91	1.78			2.99	0.64					474	5.56	85.25	-0.3	129.9	28.5
9	6	18.36	1	20	2	1	48	0	0	0	6	1	0	0.32	0.715	4.96	4.2			0	0			25	24	10					3.75	2002-02-27	2.81	109.8	2.79			135.11	22.2	0.18	0.73	12.57		508	8.08	62.87	-0.4	141.2	30
58	7	102.816	0	46	0	0	36	0	0	0		0	0	0.75	14.55	14.41		3.56	1.28	0	0	1	2.09	21	15		441	41		1	3.68	2010-06-22	6.3	15.09	3.4	54	1	13.2	6.3	0.27	0.06	9.3	0.01	252	5.72	44.06	1.5	146.9	57.2
22	8	40.4	0	84	0	0	84	0	0	0		0	0	2.02						0	0											2000-03-25				10	7	98.4	24.4								0.5	152.9	42
17	7	73.44	0	33	0	0			0	0	7	0	0	0.95	5.73	3.77	4.3			0	0			23	11		349	59		0	10.3	2009-07-08	6.23	18.21	1.47	28	21	2.27	0.2	0.35	0.1	3.39	9.89	175	6.32	27.69	0.6	119	24
52	11	103.33	0	41	0	0	26	0	0	0	10	1	0	1.97		8.38	3.7	4.99	1.58	0	0	1.35	2.99	20	16	24	485	53		1	6.48	2007-04-07	6.8	18.48	4.27	28	25	83.4	8.71	1.42		21.25		179	5.64	31.74	-0.8	130.6	29
1	7	18.36	1	59	2	1	59	1	0	0	7	0	0	0.44	2.19	4.34	4.9			0	0			30	13						10.6	2009-01-23	2.74	14	6.15			5.6	0.3	0.087	0.1	40.5	0.52	258	4.76	54.2	-1.3	110.6	18.5
65	3	18.36	1	34	0	0	14	0	0	0	3	0	0			10.26	4.1	4.53	0.71	0	0	1.77	2.17	26	20	11	239	41		0	2.44	2010-01-01	2.14	113.5	2.63	1	28	48.7	26.9	0.0868	0.76	16.3	0.0098	266	5.31	50.09	1.8	142.7	37.55
71	9	73.44	0	44	0	0	44	0	2	0	7.5	0	0		0.396	8.77	4.9			0	0			82	107							2007-07-15	3.29	180.4	1.24	30	104	36.67	0.55	0.35	1.27	7.02		289	5.39	53.62	-1.7	119.1	27.5
70	9	18.36	1	46	2	1			3	0	8	0	0		5.2	10.5				1	1			38	42	43					9.36	2004-07-11	7.3	12.81	1.51			44.9	14.3					608	7.05	86.24
82	11	18.36	1	30	0	0			2	1	10	0	0	0.02		18.98	5.7	4.44	0.99	0	0	1.8	2.27	17	11		339	57	10	0	6.74	2007-05-30	6.3	18.12	3.33	1300	500	112.7	20.7	0.17	0.93	21		563	7.68	73.31	0.5	132	32
27	7	18.36	1	49	3	1	29	0	3	0	6.8	0	1	0.02	0.12	4.93	4.8	4.65	0.5	0	0	1.32	2.76	25	12	10	413	52		1	5.2	2014-08-13	2	138.1	3.58			3.48	0.1				0.02	271	5.89	46.01	-1.9	112.9	20.3
90	6	82.2	0	80	0	0			0	0		0	0	0.07		4.39	4.6			0	0			23	9	20						2002-11-23	2.13	112.9	1.87			2.99	0.31			16.8		291	4.83	60.25	-1.2	121.9	26
91	10	18.36	1	38	3	1			0	0	9.5	1	0			5.42	4	4.04	0.76	0	0	1.43	2.08	25	10		306	51		0	14.2	2006-12-08	6.2	16.19	1.33			47.6	12	0.34	0.24	26.7		177	4.92	35.98	-1	122.4	26
12	5	73.44	0	85	0	0	85	0	0	0	5	0	1	0.29	0.82	3.2	4.5			0	0			25	11	10						2010-08-29	2.71	126.3	2.17	32	42	9.23	1.55	0.35	0.67	7.27		73.1	3.23	22.63	-0.8	105.7	16
79	4	47.736	0	18	2	1	92	1	1	0	4	0	1	2.63		1.4				0	0						429	36		1		2012-02-27	5.7	11.44	4.37			25.98	0.67	0.01	1.24	13.63		66.4	3.3	20.12	-1.2	96	13.5
37	10	27.797	1	30	0	0	17	1	0	0	9	1	1			4.2	4.74	4.46	0.99	0	0	1.61	2.32	35	19	18	291	45	4	0		2009-10-07	7.8	19.13	3.37	28	15	98.7	30.2	0.0868	0.32	65.1	0.02	163	4.85	33.61	-3.5	120.2	21.1
41	11	139.536	0	57	0	0			0	0		0	0	3.06	9.48	15.99	4.6			0	0										11.5	2010-01-29	6.47	15.61	3.161	40	15	7.6	1.7	0.18	0.18	11.5		329	6.07	54.2	0.9	132.5
85	8	113.832	0	35	0	0	35	0	3	0		0	0	2.43	17.04	14.58	5.01			0	0			24	12	12	253	31		0		2012-12-13	3.64	1.27	5.4			3.6	0.9	0.087	0.18	18.2	3.91	357	5.44	65.63	-1.4	115.1	20.7
75	8	18.36	1	18	0	0	18	0	1	0		0	0		0.41	15.95	4.8	5.14	1.04	0	0	1.4	3.09	26	10	13	237		13	0	4.8	2014-09-25	7.7	23.21	11.56	1300	1000	13.6	1	0.0868	0.93	51.3	0.02	299	6.34	47.16	-0.9	117.1	19.4
40	10	117.504	0	36	3	1	36	1	0	0	9	0	1	0.37	0.79	48.99	4.7	6.21	1.51	1	1	1.16	4.22	33	52	91	507	55	14	1		2007-07-23	6.4	28.89	9.41	28	101	60.3	8.35	0.14	0.28	4.65		204	5.36	38.06	-0.5	134.5	46.5
24	6	22.032	1	23	0	0			0	0	6	0	0		0.52	10.42	6	5.82	1	0	0	1.94	3.72	27	16		298	65		0		2000-06-05	5.4	20.7	1.43	28	15	64.7	25.1					729	5.13	142.11	0.4	149.5	41.5
2	9	18.36	1	23	3	1	44	0	0	0	8.5	0	0	1.51		9.92	5.3	4.83	1.05	1	0	1.53	2.91	34	33	36	359	46		1	3.68	2007-10-08	6.9	15.47	1.84			74.8	15.1	0.26	0.13	19.1		441	5.37	82.12	1.1	131.4	34.5
16	10	18.36	1	35	3	1	19	1	0	0	9.5	0	0	2.24	14.6	14.84	4.63	4.86	1.24	0	0	1.08	3.25	22	21	17	382	39		1	10.6	2009-01-28	7.8	19.7	2.21			7.5	4.5	0.22	0.09	9.2	1.5	322	6.46	49.85	3.8	134.8	30
72	10	18.36	1	38	3	1	74	0	3	0	10	0	1		0.32	11.86	4.6	3	0.7	0	0	1.04	1.73	28	55	29	473	34	6	1	0.47	2011-02-19	15.4	42.6	0.01			73.3	20.4	0.087	1.34	22.6		505	7.49	67.42	-0.5	124	25.2
5	7	18.36	1	23	0	0	23	1	0	0	5.5	0	1		0.22	5.03	4.9	4.97	0.95	0	0	1.8	2.7	40	16	17	261	40	5	0	13.6	2012-05-29	5.9	21.14	5.5	28	15	4.7	0.2	0.087	1.2	20.6		179	5.74	31.18	-2.8	101	13
15	7	11.016	1	22	2	1	22	1	0	1	5	0	1			3.98	5.2	4	1.24	0	0	1.58	2.19	23	16		342	58		0		2001-01-06	1.26	116.9	3.29			104.54	25.49				0.0098	216	4.4	49.09	-0.9	129.5	28.7
57	8	124.848	0	16	0	0	16	0	0	0		0	0	1.02		3.78	6.8	4.86	0.67	0	0	1.77	2.75				374	60		1		1983-10-10	5.06	13.51	1.71	3173	15	32.26	15.6	0.35	0.35	2.55		88.7	4.32	20.53	-1.2	153
51	9	73.44	0	45	3	1			0	1	8	0	0				4.1	5.2	1.24	0	0	1.73	2.9	28	15	19	549	60		1	2.1	2000-11-20	6.43	22.03	5.826	37	17	97.91	13.97	0.42	0.76	26.64		273	4.91	55.6
89	6	43.31	0	27	3	1	27	0	0	0	6	0	0			6.78	4.4	4.76	0.83	0	0	1.76	2.53	27	19		250	39		0	22.1	2015-11-05	6.6	13.61	3.17			4.64	0.07			8.74	0.02	80.2			-2.4	117.4	20
80	7	18.36	1	86	3	1	86	1	2	0	6	0	1			6.54	5.6			0	0			26.5	18.5	33.6			21			2009-12-29	7.2	21.25	2.12	1300	152	2.1	0.1					332	5.72	58.04	-1.4	110	21
8	5	73	0	39	0	0	39	0	3	0	3.5	0	1	0.11	0.19	19.74	5.4			0	0						448		10	1	6.6	2016-02-06	7.2	15.29	4.62	28	500	115.5	4.28	0.35	1.15	321	0.02	91			-0.8	98.2	15.8
[truncated: 3 more columns]

## Sheet: Fig 7
				ERT											Non-ERT
Left
12Y	13	10	11	15	10								10	16	42	31	6	14	12	20	10	6	18	17	14	10
13Y	21	18	8										36	20	5	10	30	8	13
14Y	13	15	18	8	11	16							4	9	16	23	11	15	9	53
15Y	11	10	23	13	18	30	14	10	5				16	18	45	35	20	26	19	25
16Y	11	21	21	20	15	15	18	10	12				20	18	45	28	27
17Y	20	18	18	15	18	18	25	28	23	8			24	38	23	29	27
				ERT											Non-ERT
Right
12Y	15	35	7	15	15								21	13	34	55	10	8	20	12	8	11	26	16	10	21
13Y	22	8	8										27	12	6	14	30	8	8
14Y	8	22	19	10	14	18							5	10	15	18	10	15	15	47
15Y	13	13	19	12	30	30	11	14	4				11	23	30	35	22	34	19	33
16Y	10	20	25	20	20	15	15	15	14				21	20	45	29	28
17Y	18	7	18	8	20	21	24	25	25	30			28	30	31	32	25

## Sheet: Fig 8
Right-ERT	Right-Non-ERT	Letf-ERT	Left-Non-ERT
-0.25	2.32	0.76	2.32
-0.74	-1.71	-0.18	-0.71
1.48	0.66	1.48	1.66
1.4	3.16	1.4	3.16
1	2.04	1	2.04
1.08	0.93	-3.23	-1.86
-5.81	1.06	-7.74	2.06
1.29	-1.85	1.85	-1.85
-3.02	2.26	-7.04	-0.13
-4.77	4.59	-2.39	-1.15
4.31	4.27	4.31	4.27
0.62	-2.11	-2.5	1.71
-3.12	-2.15	-6.23	2.15
-0.86	0.73	-0.52	1.73
-0.5	4.33	-0.5	4.33
-0.58	-1.68	0.29	1.41
-3.69	-0.71	0.62	1.26
1.3	4.27	-3.91	-0.69
-2.1	-0.68	-1.05	-1.52
-4.95	3.04	-4.95	2.44
2.74	1.03	-1.83	1.03
-4.49	1	-4.49	-0.68
-6.53		-6.53
-3.08		1.54
3.36		-1.68
0.52		1.03
-5.69		-5.69
-3.49		-5.58
0.23		-0.69
-0.5		-3.5
-2.32		-2.98
-2.32		-5.79
0.51		-1.79
-2.41		-0.72
-2		2.4

## Sheet: Fig 9
TS_Age	TS_FSH	Control_Age	Control_FSH			TS_Age	TS_LH	Control_Age	Control_LH			TS_Age	TS_Progesterone	Control_Age	COntrol_Progesterone			Ts_Age	TS_Testosterone	Control_Age	Control_Testosterone			Ts_Age	TS_PRL	Control_Age	Control_PRL			TS_Age	TS_Estradiol	Control_Age	Control_Estradiol
15.47	9.9	0.0805403	64.6199			15.47	29.8	0.0587532	4.65877			15.47	0.22	0.00375317	55.9311			15.47	0.71	0.0154316	14.9893			15.47	17.5	0	349.327			15.47	40.38	0	1459.29
14.5	5.4	0.458935	38.774			14.5	5.4	0.0759197	3.79974			14.5	0.36	0	55.2571			14.5	0.82	0.0211316	13.8228			14.5	19.6	0.0134958	343.656			14.5	165.2	0	1380.67
12.9	4.2	0.0461408	32.1662			12.9	2.9	0.0530311	3.52484			12.9	0.11	0.00945871	54.1142			12.9	0.46	0.0154316	11.7472			12.9	13.9	0.0134958	305.167			12.9	124.81	0	1331.36
12.53	6.6	0.539201	22.8397			12.53	12.8	0.0415868	1.27417			12.53	0.27	0	50.6267			12.53	0.78	0.0154316	10.5807			12.53	13.8	0.0134958	269.599			12.53	168.87	0	1213.02
11.56	4.1	0.0461408	12.8248			11.56	1.2	0.0129761	0.621308			11.56	0.07	0	47.3444			11.56	0.087	0.0268317	10.2376			11.56	10.7	0.00774013	262.898			11.56	18.36	0	1203.16
10.57	4.2	0.178006	11.1385			10.57	0.7	0.047309	0.41514			10.57	0.81	0.0208698	39.3438			10.57	0.23	0.0268317	9.98031			10.57	39.9	0.00774013	261.18			10.57	95.45	0	1193.29
7.54	5.6	0.0920069	9.93394			7.54	0.3	0.0415868	0.329236			7.54	0.1	0.00945871	39.0214			7.54	0.087	0.0325317	9.82593			7.54	40.5	0.0134958	250.699			7.54	18.36	0	1183.43
15.74	8.5	0.470402	13.1002			15.74	4.53	0.0301426	0.140249			15.74	0.46	0	32.6033			15.74	1.25	0.0325317	8.33353			15.74	9.8	0.0134958	242.623			15.74	69.75	0	1020.71
15.46	27.19	0.504802	9.79628			15.46	10.9	0.121697	0.105887			15.25	0.55	0.00945871	30.4933			15.25	1.68	0.0097316	7.71598			15.25	8.65	0.00774013	213.584			15.46	55.07	0	1030.57
15.25	46.47	0.562134	9.52096			15.25	17	0.230417	0.43232			14.73	0.25	0.00375317	24.8371			14.73	1.21	0.0268317	7.04697			14.73	5.64	0.0365183	210.835			15.25	66.08	0	887.574
14.73	45.26	0.602267	8.66057			14.73	14.8	0.356304	0.243333			10.8	0.3	0.00945871	21.2618			10.8	0.27	0.0268317	6.37796			10.8	13.4	0.0134958	199.151			14.73	55.07	0	848.126
14.26	46.99	0.682533	8.31642			14.26	12.6	0.327694	0.0543451			9.83	0.13	0.00375317	20.2947			9.83	0.26	0.0154316	5.82904			9.83	19.1	0.025007	180.422			14.26	55.07	0	818.54
13.77	57.48	0.814398	9.3833			13.77	16	0.390637	0.0715258			10.41	0.11	0.0151642	11.0632			10.41	0.35	0.0211316	5.2458			10.41	6.71	0.0365183	177.673			13.77	73.42	0	803.748
12.4	78.2	0.281204	7.73136			12.4	28.4	0.476469	0.105887			6.44	0.05	0.00375317	9.8323			6.44	0.087	0.0154316	4.85125			6.44	34.3	0.0537852	165.645			12.4	18.36	0	784.024
10.8	96.6	0.0576073	7.38721			10.8	25.5	0.539413	0.105887			14.42	0.37	0.0379864	8.83588			14.42	0.35	0.209232	5.45165			14.42	7.66	0.025007	146.744			10.8	18.36	0	769.231
9.83	74.8	0.0346743	6.76773			9.83	15.1	0.602356	0.105887			13.78	0.13	0.0151642	7.34126			13.78	0.57	0.260533	4.81695			13.78	6.07	0.0134958	131.967			9.83	18.36	0	744.576
13.42	72.09	0.0404075	5.52878			13.42	18	0.659578	0.105887			12.12	1.19	0.00945871	5.58288			12.12	1.03	0.0268317	4.02786			12.12	45.8	0.00774013	97.7735			13.42	55.07	0	690.335
12.92	65.79	0.166539	5.76968			13.2	10.6	0.69391	0.294875			11.57	0.05	0.18633	6.05178			11.57	0.087	0.0439317	3.10154			11.57	10.2	0.0365183	42.7892			13.2	55.07	0	621.302
12.42	119.5	0.0461408	4.59956			12.92	11.2	0.802631	0.0715258			11.15	0.23	0.0379864	2.8867			11.15	0.29	0.152232	2.94716			11.15	10.6	0.0134958	32.3079			12.92	55.07	0	424.063
10.41	101.1	0.0346743	3.42944			12.42	19	0.842686	0.0887064			4.88	0.03	0.00375317	0.805952			4.88	0.087	0.226332	3.01577			4.88	9.8	0.681149	43.1329			12.42	55.07	0	355.03
7.56	12.04	0.229605	4.39307			10.41	7.85	0.911352	0.105887			9.13	1.43	0.209152	3.61936			9.13	0.087	0.0382317	2.02084			9.13	24.3	0.220699	21.9983			10.41	73.42	0	345.168
6.44	10.5	0.241072	3.5671			7.56	0.2	0.962851	0.105887			7.14	1.2	0.602834	5.26051			7.14	0.087	0.0154316	1.67776			7.14	20.6	0.203432	15.6408			7.56	73.42	0	236.686
14.42	70.29	0.275471	3.22295			6.44	0.2	0.762576	2.4081			13.79	0.05	0.796823	3.88312			13.79	0.0868	0.0781319	1.24891			13.79	15.9	0.381856	20.4519			6.44	18.36	0	212.032
14.06	54.9	0.0576073	2.56906			14.42	23	1.23751	0.157429			13.5	0.05	0.716945	3.17976			13.5	0.0868	0.0154316	0.905825			13.5	11.9	0.519991	20.7955			14.42	55.07	0	221.893
13.78	59.44	0.0633406	1.81192			14.06	22.6	1.44923	0.0715258			13.31	0.14	0.23768	1.56792			13.31	0.0868	0	0.614207			13.31	9.3	0.60057	18.2182			14.06	18.36	0	192.308
12.61	86.36	0.0576073	1.57101			13.78	17	1.96995	0.105887			11.91	0.12	0.311852	1.48			11.91	0.0868	0.0154316	0.391204			11.91	14.6	0.330056	10.8296			13.78	55.07	0	172.584
12.12	82.97	0.028941	0.297646			12.61	21.4	2.06722	0.123068			10.97	0.22	0.346085	1.24555			10.97	0.087	0.106632	0.579899			10.97	22.7	0.381856	5.84669			12.61	18.36	0.112359	231.755
11.57	79.2	0.189472	2.29374			12.12	25.8	2.33044	0.105887			11.51	0.695	0.346085	0.835258			11.51	0.69	0.163632	0.699977			11.51	34.8	0.479702	8.08043			12.12	55.07	0.136893	167.653
11.15	82.6	0.286938	1.33011			11.57	22	2.8111	0.0715258			10.73	0.151	0.511546	1.89029			10.73	0.169	0.169332	0.562745			10.73	11.7	0.629348	11.1733			11.57	18.36	0.114753	103.55
4.88	28.6	0.390136	2.56906			11.15	22.7	2.87977	0.0887064			8.6	0.12	0.494429	1.33347			8.6	0.35	0.192132	0.442666			8.6	19.2	0.669638	11.3451			11.15	18.36	0.207734	123.274
9.13	10.1	0.424536	2.6723			4.88	0.7	2.98849	0.0887064			8.47	0.32	0.50584	0.512889			8.47	0.0868	0.249133	0.356896			8.47	30.5	0.594815	7.39312			4.88	18.36	0.162348	54.2406
7.14	4.7	0.436002	3.46386			9.13	1.3	3.05143	0.0887064			6.55	0.41	0.540074	0.0146813			6.55	0.0868	0.300433	0.356896			6.55	58.7	0.635104	5.50304			9.13	51.39	0.231807	83.8264
13.79	105	0.533468	2.84438			7.14	0.2	3.25171	0.157429			5.55	0.13	0.648479	0.366357			5.55	0.087	0.346033	0.236818			5.55	34.1	0.848063	11.6888			7.14	18.36	0.372383	54.2406
13.5	62.3	0.493335	1.63984			13.79	23.3	3.54353	0.157429			4.39	1.15	0.734062	0.864565			4.39	0.35	0.385933	0.253972			4.39	321	0.894108	14.438			13.79	18.36	0.489529	29.5858
13.31	8.6	0.653866	1.02037			13.5	22.9	3.68659	0.140249			17.89	0.29	0.648479	1.27485			17.89	0.8	0.465733	0.253972			17.89	8.75	0.91713	11.1733			13.5	18.36	0.535928	44.3787
11.91	7.5	0.716932	0.779461			13.31	2.4	3.96125	0.157429			13.93	0.73	0.813939	0.0439876			13.93	0.18	0.528434	0.271126			13.93	12.6	1.01498	7.39312			13.31	102.79	0.535559	64.1026
10.97	19.9	0.688266	0.6418			11.91	0.4	4.49341	0.157429			4.59	0.4	0.888111	0.688727			4.59	0.087	0.579734	0.253972			11.96	17.5	0.73295	20.2801			11.91	36.71	0.605571	64.1026
11.51	96.1	0.837331	0.6418			10.97	9.9	4.5678	0.157429			14.24	0.26	0.956578	0.337051			14.24	0.6	0.619634	0.271126			4.59	26.2	1.18764	21.8265			10.97	62.41	0.535836	49.3097
10.73	106	0.929063	0.538554			11.51	30.9	4.65363	0.157429			13.79	0.22	0.996516	0.278438			13.79	0.35	0.699434	0.271126			14.24	8.18	1.53298	24.5757			11.51	18.36	0.605847	49.3097
10.45	99.9	1.02653	0.469723			10.73	25.7	4.73946	0.277694			13.19	0.68	0.882406	1.68514			13.19	0.89	0.756435	0.253972			13.79	5.89	1.2452	13.407			10.73	18.36	0.629369	39.4477
8.6	19	0.779998	2.63789			10.45	16.4	4.87107	0.157429			6.72	0.2	1.21903	0.952484			10.21	0.087	0.813435	0.236818			13.19	10.4	1.23945	11.0015			10.45	18.36	0.582878	29.5858
8.47	76.2	0.636666	2.70672			8.6	0.9	5.03701	0.17461			13.91	0.63	1.22474	0.718033			8.73	1.37	0.824835	0.236818			8.73	3.21	1.41787	7.2213			8.6	18.36	0.69938	39.4477
6.55	76.4	0.665333	3.18853			8.47	21.8	5.08851	0.208971			13.13	5	1.24756	0.454276			6.72	0.13	0.864735	0.219664			6.72	4.67	1.89559	13.7507			8.47	18.36	0.652522	49.3097
5.55	78.9	0.791464	4.11775			6.55	17.3	5.18007	0.208971			12.96	0.54	1.2932	0.366357			13.91	0.35	0.893235	0.236818			13.91	6.17	2.01646	22.1701			6.55	18.36	0.582326	59.1716
4.39	115.5	0.923329	3.39503			5.55	8.2	5.25445	0.208971			5.98	0.67	1.52143	0.542195			13.13	10	0.933135	0.253972			13.13	0	2.84527	9.79869			5.55	22.03	0.652245	64.1026
18.89	12.2	0.963462	4.32424			4.39	4.28	5.3174	0.208971			11.11	0.26	1.37879	1.89029			12.96	0.35	0.955935	0.28828			12.96	6.14	3.04671	13.0634			4.39	73	0.394707	108.481
16.92	101.7	0.825864	5.25345			17.89	5.25	5.38606	0.208971			9.11	0.79	1.91511	0.161213			12.39	0.0868	0.978736	0.322588			5.98	7.27	3.02369	11.8606			19.89	165.2	0.440645	147.929
13.93	135.1	0.682533	5.28787			16.92	25.3	5.48906	0.17461			17.34	0.162	1.93793	0.307745			7.99	0.087	1.00154	0.425512			11.11	4.83	3.01794	10.3142			16.92	55.07	0.650404	162.722
11.96	62.4	0.602267	5.90735			13.93	22.2	5.58062	0.191791			16.85	0.72	2.0064	0.600808			5.98	0.35	0.619634	1.00875			9.11	10.5	3.04671	7.56495			16.34	18.36	0.767551	138.067
11.5	31.6	0.413069	5.94176			11.96	25.4	5.655	0.208971			15.83	1.18	2.28597	0.366357			11.11	0.66	0.756435	1.09452			17.34	16.8	3.02369	4.81574			13.93	117.47	0.698275	98.6193
10.08	38.5	0.37867	6.42358			11.5	8.7	5.73511	0.208971			13.93	1.63	2.88505	0.630114			9.11	0.35	0.870435	1.26606			16.85	25.7	3.087	4.47208			11.96	18.36	0.861728	93.6884
9.47	19.1	1.25013	4.4619			10.08	7.4	5.90106	0.157429			13.89	0.8	3.01628	0.395663			17.34	1.67	0.916035	1.30037			15.83	19.1	3.24241	12.0324			11.5	40.38	0.862373	59.1716
4.59	15.4	1.24439	3.36061			9.47	1.8	6.20433	0.157429			17.55	0.23	3.02769	0.161213			16.85	1.47	0.465733	0.511283			13.93	54.4	3.26543	28.5277			10.08	55.07	0.909047	59.1716
14.24	34.96	1.25586	1.50218			4.59	0.4	6.38744	0.157429			17.12	0.22	3.0391	0.161213			15.83	1.27	1.26944	0.253972			13.89	34.7	3.52443	8.76773			9.47	18.36	1.02592	49.3097
13.79	34.24	1.45652	1.57101			14.24	13.5	6.81088	0.0715258			18.07	0.05	3.08474	0.278438			13.93	1.2	1.26944	0.253972			17.55	22.5	3.53594	8.08043			4.59	18.36	1.00276	39.4477
13.19	60.93	1.53679	2.56906			13.79	10.8	7.14848	0.226152			17.56	0.23	3.27303	0.307745			13.89	0.97	1.41764	0.37405			17.12	22.7	3.70861	9.28321			14.24	55.07	0.909231	49.3097
12.71	92.92	1.80052	6.73331			13.19	15.1	7.24004	0.208971			13.36	0.25	3.29585	0.366357			17.55	0.27	1.52024	0.28828			18.07	15.5	3.6453	13.407			13.79	55.07	0.955906	49.3097
11.64	125.9	1.90372	5.39112			12.71	24.6	7.29726	0.208971			12.55	0.05	3.54119	0.161213			17.12	0.16	1.58294	0.236818			17.56	10.8	3.96186	13.9225			13.19	55.07	0.606031	39.4477
10.21	67.8	2.00118	4.4619			11.64	22.3	7.38881	0.208971			11.96	0.07	3.66671	0.454276			18.07	0.087	1.92494	0.408358			13.36	7.7	4.02517	18.2182			12.71	55.07	0.652798	34.5168
8.73	6.47	1.94385	1.67426			10.21	10.1	7.45175	0.208971			10.65	0.29	3.70665	0.161213			17.56	0.087	1.94774	0.271126			12.55	14	4.20935	10.8296			11.64	83.55	0.489253	44.3787
6.72	1.92	2.33944	1.43335			8.73	0.08	7.53186	0.191791			9.92	0.09	3.9691	0.278438			13.36	0.59	2.01044	0.168202			11.96	7.1	4.00215	6.53399			10.21	18.36	0.34923	44.3787
13.91	134.5	2.31651	2.74114			6.72	0.08	7.60053	0.191791			11.54	0.28	4.00904	0.395663			12.55	0.51	2.31254	0.37405			10.65	7.6	4.49713	16.3281			8.73	48.82	1.81579	241.617
13.13	20	2.82104	1.22686			13.91	31.1	7.70353	0.191791			11.2	0.1	4.16879	0.131907			11.96	0.49	2.77994	0.20251			9.92	9.2	4.58347	25.4348			6.72	36.71	1.91071	157.791
12.96	80.86	2.9013	1.12361			13.13	20	6.067	1.3429			10.77	0.18	4.51683	0.512889			11.47	0.28	2.87684	0.356896			11.54	7.08	4.88852	17.5308			13.91	55.07	1.39885	73.9645
12.39	154	3.0045	1.50218			12.96	17.9	5.655	1.25699			7.96	0.1	4.5853	0.395663			11.08	0.38	3.00794	0.219664			11.2	7.41	4.62951	12.8916			13.13	91.78	1.51591	54.2406
5.98	9.23	3.0045	1.02037			12.39	40.7	4.19586	0.123068			17.29	0.4	4.64806	0.366357			10.65	0.19	3.03074	0.20251			10.77	4.38	4.50289	8.08043			12.96	55.07	1.23577	59.1716
11.11	6.37	3.0045	0.848292			5.98	1.55	8.08691	0.208971			17.21	0.05	4.69941	0.307745			9.92	0.22	3.27014	0.185356			7.96	3.39	4.68707	4.81574			12.39	18.36	1.25938	44.3787
9.11	8.03	3.0045	0.366477			11.11	2.17	8.14986	0.208971			17.35	0.1	4.93334	0.483582			11.54	0.8	3.53805	0.151048			17.29	11.9	4.75038	11.5169			7.99	29.37	1.23632	29.5858
17.34	99.6	3.01597	1.19244			9.11	0.4	8.2128	0.226152			18.5	0.54	5.00751	0.805952			11.2	1.09	3.67485	0.20251			17.21	13.4	4.95758	10.6578			5.98	73.42	1.23595	49.3097
16.85	122	3.13063	2.74114			17.34	42.1	8.4703	0.243333			15.6	0.4	5.05886	0.542195			10.77	0.97	3.72045	0.168202			17.35	13.1	4.99787	12.2042			11.11	157.85	1.30578	59.1716
15.83	101	3.28543	3.29178			16.85	42	8.42452	0.208971			14.72	0.47	5.05886	0.42497			7.96	0.35	4.01685	0.28828			18.5	10.5	5.06119	10.486			9.11	55.07	0.955813	54.2406
13.93	136.1	3.5549	2.15607			15.83	25	8.54468	0.157429			13.69	0.76	5.11591	0.249132			17.29	0.96	4.01685	1.24891			15.6	24.5	4.98061	8.76773			17.34	18.36	1.93607	49.3097
13.89	114.7	3.75556	1.74309			13.93	26.1	8.66485	0.191791			12.31	0.85	5.19008	0.337051			17.21	0.087	4.18785	0.236818			14.72	27.1	5.00363	6.70582			16.85	18.36	1.98293	39.4477
17.55	28.6	3.70396	1.19244			13.89	17.8	8.92234	0.157429			8.77	1.9	5.27567	0.542195			17.35	0.34	4.50135	0.219664			12.31	18.7	4.98636	4.47208			15.83	18.36	1.98311	29.5858
17.12	26.9	3.69249	1.0892			17.55	17.1	8.98529	0.243333			18.72	0.13	5.38978	0.190519			18.5	0.34	4.55835	0.133894			8.77	34.4	5.03241	4.47208			13.93	22.03	2.28613	49.3097
18.07	41.5	3.5549	0.538554			17.12	18.1	9.24851	0.43232			17.72	0.14	5.48677	0.512889			15.6	0.22	4.59825	0.168202			18.72	5.66	5.18205	6.70582			13.89	47.58	2.79964	44.3787
17.56	33.9	3.58356	0.538554			18.07	18.6	9.28284	0.312055			17.24	0.24	5.5153	0.278438			14.72	0.13	4.71225	0.579899			17.72	4.07	5.2799	4.12843			23.55	117.47	2.84622	49.3097
16.61	38.2	4.00782	3.73918			17.56	13	9.28284	0.208971			12	0.05	5.61229	0.249132			12.31	0.35	4.76925	0.151048			17.24	5.73	5.48135	8.93956			23.12	132.16	2.96318	34.5168
16.08	44.1	4.19129	2.50023			16.61	15.1	9.33434	0.191791			11.26	0.13	5.65794	0.278438			8.77	0.35	4.94025	0.133894			15.05	28	5.50437	6.36217			18.07	84.43	3.00967	44.3787
15.23	61.7	4.00782	1.36452			16.08	17.6	9.42589	0.191791			9.06	0.13	5.67506	1.15763			18.72	0.7	4.98585	0.253972			17.37	26.5	5.62524	11.6888			17.56	84.43	3.03292	49.3097
12.36	104.5	4.01356	1.15803			15.23	14	9.53461	0.346417			17.58	0.24	5.74923	0.542195			17.72	0.7	5.05995	0.20251			12	10.9	5.61948	9.62686			16.61	36.71	3.05607	59.1716
13.36	5.7	4.01356	0.917122			12.36	25.5	9.58039	0.243333			18.02	0.19	5.90898	0.571501			17.24	0.83	5.09415	0.20251			11.26	13.1	5.60222	8.42408			16.08	18.36	3.01004	24.6548
12.55	2.3	4.01356	0.6418			13.36	2.4	9.62044	0.17461			16.72	0.84	5.94892	0.454276			15.05	0.97	5.16825	0.168202			9.06	4.2	5.71157	8.25225			15.23	18.36	3.03319	34.5168
12.24	3.1	4.47222	1.43335			12.55	6	9.815	0.208971			15.05	0.06	5.98315	0.366357			12	0.09	5.22525	0.168202			17.58	8.7	5.72884	6.19034			12.36	18.36	3.07968	44.3787
11.96	5.1	4.52382	1.33011			12.24	1.8	8.56185	2.51118			14.06	0.14	6.2342	0.219826			11.26	0.0868	5.28225	0.168202			18.02	6	5.96482	6.01852			13.36	146.84	3.28935	64.1026
11.47	6	4.62128	0.779461			11.96	2.7	10.0954	1.54907			12.64	0.07	6.24561	0.42497			9.06	0.087	5.38485	0.219664			16.72	26.2	6.03389	12.8916			12.55	238.62	3.52318	39.4477
11.08	1.9	4.59262	0.435308			11.47	3	10.164	1.18827			7.43	0.22	6.42248	0.190519			17.58	0.27	5.48175	0.28828			15.05	18.1	5.70006	17.5308			12.24	220.26	3.52337	29.5858
10.65	3.5	4.70728	1.57101			11.08	0.1	10.164	1.06801			10.48	0.439	6.82757	0.395663			17.02	0.11	5.56155	0.356896			14.06	14.9	5.5907	17.1872			11.96	99.12	3.63996	34.5168
10.4	4.8	4.74168	1.57101			10.65	0.1	10.1583	1.01646			17.72	0.64	6.88463	0.42497			16.72	0.36	5.59575	0.356896			12.64	13.3	5.4353	21.1392			11.47	95.45	3.68673	29.5858
9.92	7.5	4.79328	2.19049			10.4	0.6	10.1068	0.226152			15.09	0.05	7.18702	1.36277			15.05	0.2	5.68695	0.20251			7.43	11.9	5.26263	24.9194			11.08	18.36	3.71016	24.6548
11.54	4.33	5.10861	2.46581			9.92	4.5	10.1812	0.243333			13.07	0.13	7.27261	0.337051			14.06	0.0868	5.85796	0.168202			10.48	23.8	5.90726	36.088			10.65	40.38	4.01281	64.1026
11.2	6.73	5.04554	2.25932			11.54	3.22	10.2041	0.226152			12.25	0.121	7.32966	0.42497			12.64	0.0868	5.93206	0.185356			17.72	3.68	5.67128	52.7551			10.4	18.36	3.96659	39.4477
10.77	7.51	5.07421	1.74309			11.2	3.99	10.3014	0.208971			11.14	0.17	7.36389	0.65942			7.43	0.35	6.01756	1.30037			15.09	20.2	6.39649	13.7507			9.92	66.08	4.01345	29.5858
9.86	4.46	4.93661	1.22686			10.77	2.35	10.3987	0.586946			10.48	0.22	7.38672	0.42497			10.48	0.0868	6.23986	0.151048			13.07	33	6.23533	8.93956			11.54	113.8	4.17681	29.5858
8.71	1.8	4.95381	1.12361			9.86	1.01	10.3071	0.879018			9.74	0.05	7.46089	0.395663			17.72	1.58	6.26266	0.253972			12.25	7.93	6.79363	8.08043			11.2	124.81	4.00848	295.858
8.31	1.31	5.00541	1.02037			8.71	0.2	10.5646	1.22263			6.64	0.13	7.49512	0.395663			15.09	0.0868	6.37666	0.322588			11.14	8.2	6.79363	6.70582			10.77	176.21	4.66468	147.929
7.96	2.27	5.01114	0.951538			8.31	0.2	10.3357	2.78607			17.43	0.26	7.55218	0.512889			13.07	0.087	6.78136	0.20251			10.48	8.8	6.79939	5.84669			9.86	73.42	4.4801	34.5168
17.29	59.5	5.13727	0.469723			7.96	0.2	10.6218	0.243333			14.05	0.49	7.59212	0.65942			12.25	0.025	7.19176	0.322588			9.74	7.4	7.1735	47.0849			8.71	73.42	4.52678	34.5168
17.21	15.2	5.33221	1.02037			17.29	21.5	10.5703	0.157429			5.28	0.05	7.6777	0.42497			11.14	0.24	7.24876	0.236818			6.64	15.8	7.32315	15.4689			8.31	95.45	4.55011	34.5168
17.35	101.2	5.46407	1.5366			17.21	3.8	10.8106	0.140249			18.91	0.25	7.72905	0.278438			10.48	0.0868	7.31146	0.219664			17.43	5.92	7.28286	13.407			7.96	73.42	4.55002	39.4477
18.87	145.4	5.48127	0.469723			17.35	29.8	10.9651	0.793115			18.02	0.05	8.01433	-0.014625			9.74	0.0868	7.37986	0.168202			14.05	31.7	7.5764	16.1562			22.29	108	4.64328	44.3787
18.5	158.2	5.573	0.435308			18.87	46.1	11.1425	0.93056			17.48	0.46	8.12844	0.366357			6.64	0.0868	7.49386	0.20251			5.28	11.7	7.53035	15.6408			21.21	238.62	4.71338	39.4477
17.84	139.6	5.6246	0.572969			18.5	32.6	11.1196	0.483862			16.49	0.65	8.23684	1.09902			17.43	0.47	7.56796	0.236818			5.25	6.47	7.44977	8.08043			20.35	18.36	4.5967	39.4477
17.58	129.7	5.63607	1.15803			17.84	28.3	11.0796	0.43232			16	0.29	8.40801	0.600808			14.05	0.025	7.60786	0.356896			18.91	10.3	7.51884	7.56495			18.87	18.36	4.90045	19.7239
16.11	140.4	5.6762	1.63984			17.58	27.8	11.1196	0.277694			18.14	0.05	8.3966	0.366357			5.28	0.087	7.64776	0.391204			18.02	7.6	7.5764	6.36217			18.5	150.51	4.97037	24.6548
15.6	150.7	5.73353	2.08724			16.11	40.5	11.194	0.208971			15.34	0.32	8.47647	0.395663			5.25	0.24	7.72186	0.28828			17.48	4.82	7.65698	9.28321			17.84	18.36	5.01704	24.6548
14.72	171.4	5.68193	1.50218			15.6	48.4	11.2856	0.123068			13.73	0.08	8.53353	0.395663			18.91	0.32	7.74466	0.236818			16.49	20.9	7.70878	7.9086			17.58	73.42	4.99361	29.5858
13.69	208	5.7106	1.19244			14.72	51.8	11.257	0.43232			14.86	0.62	8.57347	1.09902			18.02	0.46	8.00116	0.20251			16	124	7.73756	5.67487			16.11	58.74	4.97	44.3787
15.21	126.8	5.71633	0.504138			13.69	36.7	11.257	0.483862			12.75	0.32	8.67617	0.337051			17.48	1.26	8.08096	0.20251			18.89	13.6	7.69727	13.7507			15.6	18.36	5.01658	49.3097
14.25	129	5.89407	1.15803			15.21	46.2	11.4515	0.501043			12.31	0.67	8.89868	0.747339			16.49	1.05	8.14936	0.219664			18.14	12.5	7.71453	18.39			14.72	18.36	5.03992	49.3097
13.94	102.8	5.95713	1.60543			14.25	34.2	11.4344	0.260513			18.03	0.72	8.95003	0.512889			16	2.58	8.19496	0.528437			15.34	9.71	8.08289	12.2042			13.69	118	5.08669	44.3787
13.66	125	6.01446	2.91321			13.94	18.5	11.4458	0.157429			18.03	0.35	8.96715	0.454276			17.89	1.06	8.24626	0.511283			13.73	33.5	8.11167	10.8296			15.21	58.74	5.15679	39.4477
12.31	76.46	6.28393	2.15607			13.66	29	11.3028	1.61779			18.47	0.76	9.00138	1.0404			18.14	0.35	8.39447	0.339742			14.86	16.7	8.14621	8.76773			14.25	73.42	5.22689	34.5168
11.05	156.9	6.24953	1.19244			12.31	13	11.0395	1.61779			18.04	0.23	9.29237	0.366357			15.34	0.35	8.47997	0.339742			12.75	65.1	8.14045	13.5789			13.94	73.42	5.297	29.5858
8.77	16.55	6.38713	0.917122			11.05	41.6	11.0681	2.16757			18.09	0.15	9.36083	0.454276			13.73	0.0868	8.52557	0.339742			12.31	10.3	8.23254	31.4487			13.66	73.42	5.36692	34.5168
18.72	78.85	6.84005	1.05478			8.77	1.05	11.0968	2.11603			16.97	0.34	9.42359	1.48			14.86	0.24	8.69657	0.253972			18.03	10.2	8.98077	34.198			12.31	84.43	5.43684	39.4477
18.23	52.31	6.86872	2.94763			18.72	19.7	11.2112	2.16757			12.79	0.7	9.4293	0.923177			12.75	0.0868	8.90747	0.322588			18.03	12.6	8.58363	18.2182			11.05	73.42	5.48351	39.4477
17.72	69.23	7.20698	0.435308			18.23	11.9	11.0681	2.71735			18.66	0.32	9.44641	0.42497			12.31	0.01	8.95877	0.339742			18.03	11.5	8.43399	9.45503			8.77	73.42	5.50694	34.5168
17.24	63.93	7.25858	1.19244			17.72	19.9	11.2055	3.07815			18.09	0.73	9.49776	0.688727			18.03	0.88	9.01007	0.442666			18.47	11.1	8.40521	6.87765			18.72	73.42	5.57686	39.4477
16.71	80.9	7.36178	2.46581			17.24	15.8	11.4344	2.88916			17.74	0.35	9.57194	0.923177			18.03	0.61	9.29507	0.20251			18.04	16.1	8.43974	7.39312			18.23	168.87	5.60029	34.5168
15.52	65.71	7.28725	0.6418			16.71	21.3	11.6346	2.61427			17.22	0.13	9.82298	0.893871			18.03	1.1	9.34067	0.20251			18.09	11	8.47428	7.04947			17.72	69.75	5.60047	24.6548
15.05	5.23	7.44205	1.02037			15.52	17.5	11.7205	1.66933			15.8	0.24	9.89145	0.42497			18.47	0.8	9.38627	0.20251			16.97	15	8.51457	7.39312			17.24	168.87	5.67039	29.5858
14.67	86.47	7.53951	0.6418			15.05	8.07	11.6575	0.586946			14.81	0.38	10.211	0.747339			18.04	0.46	9.44897	0.442666			16.49	16.8	8.72177	14.0943			16.71	73.42	5.67021	39.4477
18.37	83.4	7.56244	0.572969			14.67	18.7	11.6404	0.260513			13.74	0.28	10.1767	0.718033			18.09	0.23	9.46037	0.528437			12.79	14.1	8.83688	10.3142			15.52	73.42	5.6001	44.3787
16.49	98.4	7.69431	1.74309			17.37	18.5	11.7262	0.243333			13.29	0.31	10.2281	0.893871			16.97	0.33	9.60287	0.391204			18.66	13.4	8.88868	8.93956			15.05	111	5.62363	34.5168
12	27.8	7.67138	1.15803			16.49	24.4	11.7548	0.243333			14.92	0.05	10.2167	0.718033			12.79	0.54	9.82517	0.356896			18.09	4.71	8.93473	5.50304			14.67	73.42	5.74031	34.5168
11.26	37.9	7.70004	0.917122			12	6.6	11.7777	0.449501			14.43	0.05	10.2509	0.483582			18.66	0.22	9.88217	0.408358			17.74	6.61	8.94048	6.53399			19.37	48.46	5.76356	39.4477
9.06	3.5	7.68284	0.6418			11.26	9	11.9837	1.10237			13.99	0.33	10.3022	0.249132			18.09	0.38	10.1672	0.339742			17.22	19.1	9.30309	7.2213			16.49	148.31	5.92729	19.7239
18.58	54.5	8.0727	0.745046			9.06	0.1	12.2469	1.49752			10.97	0.28	10.3707	0.249132			17.74	0.35	10.2527	0.476974			15.8	10.8	9.32611	7.73678			12	18.36	5.95044	29.5858
18.02	56.4	8.11857	0.745046			17.58	16.6	12.2412	1.11955			11.95	0.18	10.4221	0.337051			17.22	0.087	10.3895	0.253972			14.81	21.4	9.37215	8.25225			11.26	18.36	5.90386	24.6548
18.65	65.9	8.19884	0.676215			18.02	20.3	12.2412	0.277694			18.28	0.3	10.5704	1.30416			15.8	0.087	10.4807	0.271126			13.74	10.2	9.42396	7.2213			9.06	18.36	5.99711	29.5858
18.15	61	8.2447	0.6418			18.65	26.7	12.327	0.208971			18.75	0.74	10.6103	0.42497			14.81	0.087	10.6118	0.322588			13.29	51.1	9.46425	10.6578			19.58	113.8	5.9271	29.5858
17.66	64.7	8.4511	1.02037			18.15	19.6	12.4586	0.157429			16.49	0.71	10.6617	0.307745			13.74	0.087	10.8398	0.391204			14.92	5.7	9.43547	11.8606			19.02	84.43	6.23021	44.3787
16.72	71.4	8.4855	0.71063			17.66	25.1	12.6017	0.17461			15.59	0.71	10.8329	0.42497			13.29	0.087	10.8683	1.8493			14.43	7.2	9.40669	22.6856			18.65	40.38	5.99095	359.961
15.05	42.3	8.5543	2.12166			16.72	22.1	12.7047	0.17461			7.34	0.05	10.8728	0.630114			14.92	0.36	11.0051	0.45982			13.99	34.1	9.59087	9.97051			18.15	18.36	6.41672	54.2406
14.06	64	8.56576	4.22099			15.05	18.2	12.8535	0.466682			13.08	0.37	10.8956	1.36277			14.43	0.39	11.0849	0.528437			10.97	4.65	9.65994	10.3142			17.66	22.03	6.83679	54.2406
13.43	62.16	8.20457	6.32033			14.06	17.2	12.945	0.157429			12.1	0.35	11.0154	0.366357			13.99	0.47	11.0963	0.802901			11.95	11.5	9.76354	12.2042			16.72	62.41	6.81373	39.4477
12.64	60.1	8.7263	0.917122			13.43	18.3	12.6074	0.67285			9.5	0.22	11.0497	0.571501			10.97	0.14	11.1476	0.871517			18.28	287	9.81534	13.407			15.05	18.36	6.83725	29.5858
12.24	81.39	8.88683	1.43335			12.64	13.6	12.5216	1.11955			17.05	0.31	11.1238	0.923177			11.95	0.18	11.2103	0.837209			15.59	82	9.77505	6.36217			14.06	18.36	6.83698	44.3787
7.43	1.64	8.93269	0.848292			12.24	16.7	12.4586	1.05083			13.84	0.23	11.141	0.923177			18.28	0.21	11.2673	1.00875			13.72	23	10.1146	9.97051			13.43	55.07	7.16379	39.4477
10.48	52.2	9.23656	1.50218			7.43	0.36	12.4586	1.25699			7.69	0.08	11.2151	0.747339			18.75	6.3	11.3243	0.442666			12.64	445	10.1607	8.76773			12.64	18.36	7.21056	34.5168
7.99	3.48	9.28815	3.5671			10.48	6.4	12.4586	1.44598			6.8	0.27	11.2893	0.65942			16.49	8.21	11.4155	1.00875			11.57	462	10.2067	7.04947			12.24	55.07	7.25723	34.5168
17.8	23.29	9.32255	4.15216			7.99	0.1	12.5731	1.54907			18.28	0.05	11.3578	0.600808			15.59	9.98	11.6378	1.04306			7.34	16.3	10.2067	5.67487			7.43	73.42	7.32706	44.3787
17.72	57.55	9.36269	2.63789			18.8	16.8	12.6074	1.97858			17.79	0.22	11.4148	0.805952			7.34	0.36	11.6264	0.957288			13.08	5.13	10.1895	4.30026			10.48	18.36	7.39726	34.5168
15.09	145	9.43149	2.80997			17.72	16.3	12.5845	2.06449			16.14	0.76	11.4434	0.952484			13.08	0.93	11.6777	0.957288			12.1	5.97	10.2815	10.8296			7.99	18.36	7.44384	39.4477
14.05	190.9	9.44869	1.46777			15.09	38.4	12.4128	2.23629			12.31	0.4	11.643	1.0404			12.1	0.36	11.6492	0.339742			9.5	7.1	10.2355	12.2042			17.72	66.08	7.51367	49.3097
13.07	114.2	9.37989	0.882707			14.05	27.5	12.3671	2.3222			13.35	0.45	11.7115	0.65942			9.5	0.35	11.786	0.528437			17.05	22.7	10.1895	13.7507			15.49	42.91	7.53719	39.4477
12.25	82.38	9.44295	0.71063			13.07	35.7	12.3785	2.97506			12.85	0.42	11.7457	0.512889			17.05	0.59	11.8487	0.528437			14.71	7.13	10.3909	21.9983			15.09	18.36	7.51403	29.5858
11.14	10.4	9.53468	0.6418			12.25	14.3	12.7619	1.08519			12.38	0.28	11.8085	0.630114			14.71	0.074	12.014	0.940134			13.84	14.4	10.6326	19.7646			14.05	55.07	7.53755	19.7239
10.48	2.9	9.60922	1.05478			11.14	3.9	12.8592	1.36008			11.87	1.02	11.9797	1.15763			13.84	0.0868	12.4073	0.768593			7.69	11.4	10.5578	9.28321			13.07	18.36	7.63026	54.2406
9.74	14.9	9.74108	1.57101			10.48	0.5	12.945	1.68651			6.35	0.13	11.7515	2.38849			7.69	0.0868	12.4073	0.545591			6.8	43.4	10.5981	9.79869			12.25	18.36	7.67712	44.3787
9	8.08	9.79841	0.676215			9.74	1.6	12.9622	2.03012			17.85	0.11	11.7229	2.50572			6.8	0.0868	12.4586	0.631361			18.28	9.3	10.8168	8.42408			11.14	154.18	7.72388	39.4477
6.64	23.3	9.84428	0.917122			9	0.2	13.0423	2.25347			15.02	0.79	11.6773	2.68156			18.28	0.0868	12.4985	0.699977			17.79	18.2	10.8168	7.73678			10.48	18.36	7.60711	44.3787
18.55	5.94	10.0793	2.22491			6.64	2.2	13.0366	1.37726			11	0.24	12.419	0.65942			17.79	0.00868	12.4301	0.837209			16.14	26.6	10.8398	6.19034			9.74	117.47	7.58368	49.3097
18.53	75.5	10.1539	2.6723			18.53	28	13.0423	0.793115			10.49	0.52	12.4247	0.893871			16.14	0.42	12.3959	1.2146			12.31	66.9	10.9722	7.04947			9	55.07	7.70073	29.5858
17.43	113.6	10.1883	2.84438			17.43	31.1	13.1739	1.22263			9.5	0.48	12.4247	1.0404			12.32	0.087	12.4244	1.33468			11.99	21.3	11.1219	13.7507			6.64	18.36	8.00421	24.6548
16.02	85.05	10.3947	3.05087			16.02	27.7	13.2483	0.17461			9.43	0.17	12.4646	0.835258			12.31	0.27	12.4586	1.42045			13.35	6.38	11.1276	19.0773			19.55	227.6	8.07413	29.5858
15.57	73.2	10.1252	0.607384			15.57	23.7	13.4314	0.621308			8.9	0.15	12.5046	0.718033			11.99	1.42	12.4814	1.30037			12.85	11	11.0586	25.7785			18.53	99.12	8.09746	29.5858
14.47	81.2	10.1653	0.951538			14.47	26.8	13.4714	0.827476			8.44	0.18	12.5331	0.718033			13.35	1.26	12.5042	1.2146			12.38	12.6	10.8916	28.3559			17.43	73.42	8.14414	29.5858
14.05	82.7	10.1825	0.779461			14.05	21.2	13.563	1.06801			8.03	0.05	12.5616	0.718033			12.85	0.53	12.4985	2.14092			11.87	12.4	11.3924	15.4689			16.02	95.45	8.16757	24.6548
7.51	17.1	10.2284	0.676215			7.51	0.6	13.7862	0.501043			18.7	0.35	12.5046	1.80237			12.38	0.35	12.7892	1.04306			6.35	8.5	11.6284	20.6237			15.57	18.36	8.19072	34.5168
5.28	16.8	10.3201	1.26128			5.28	0.2	14.0208	1.82396			14.12	0.06	12.4989	2.06612			11.87	0.64	12.8576	0.734285			17.85	12.8	11.1506	7.2213			14.47	18.36	8.23721	44.3787
5.25	17.27	10.3717	1.74309			5.25	0.07	13.9578	2.64863			10.09	1.05	12.4989	2.12474			6.35	0.087	12.8918	0.579899			15.02	29.4	11.2024	7.2213			14.05	18.36	8.37723	44.3787
5.11	17.7	10.6011	2.29374			5.11	0.07	13.3169	1.9614			6.82	0.34	12.7613	0.630114			17.85	0.24	13.04	0.699977			11	7.53	11.2658	6.87765			7.51	44.05	8.424	39.4477
18.91	89.1	10.538	1.29569			18.91	31.6	13.3169	2.06449			4.68	0.09	12.807	0.600808			15.05	0.17	13.0286	1.0259			10.49	9.68	11.3233	7.39312			5.28	18.36	8.49401	39.4477
18.02	78.3	10.5953	1.29569			18.02	28.6	13.3227	2.3222			4.3	0.07	12.8526	0.718033			15.02	0.087	13.0286	1.28321			9.5	24	11.3578	9.11138			5.25	66.45	8.5406	44.3787
17.48	86.43	10.7788	1.15803			17.48	18.6	13.3684	2.78607			2.75	0.25	12.8754	0.864565			11	0.35	13.0685	1.55768			9.43	7.6	11.4212	10.3142			18.91	18.36	8.54078	34.5168
16.49	120.9	10.8591	0.71063			16	22	13.3112	2.97506			2.35	0.13	12.9097	1.30416			10.49	0.35	13.1768	1.16314			8.9	4.4	11.4902	6.01852			18.02	66.08	8.47086	29.5858
16	96.94	10.108	3.91126			18.89	21.1	13.357	3.26713			1.32	0.75	12.9896	1.30416			9.5	0.00868	13.2053	1.06021			8.44	16.8	11.4039	6.19034			17.48	73.42	8.42419	29.5858
18.89	54.6	10.1653	4.11775			18.98	14.2	13.4772	2.88916			0.13	1.47	13.058	1.39208			9.43	0.0868	13.1996	0.991596			8.03	7	11.3463	11.0015			16.49	18.36	7.56071	29.5858
18.98	33	10.2341	4.28983			18.14	12.8	13.008	3.07815			13.94	0.76	13.1037	1.62653			8.9	0.0868	13.1825	0.734285			14.12	9.3	11.5708	6.70582			16	73.42	7.58395	34.5168
18.14	45.6	10.3488	4.22099			15.34	16.7	13.0709	3.43894			4.7	0.13	13.1379	1.39208			8.44	0.0868	13.154	0.562745			10.09	23.7	11.6284	5.67487			23.44	66.08	7.56034	49.3097
15.34	58.22	10.2628	5.42553			13.73	34.9	12.7161	3.11251			9.42	0.05	13.1721	1.15763			8.03	0.0868	13.2452	0.528437			6.82	12	11.6802	4.81574			22.92	51.39	7.49051	39.4477
13.73	85.2	10.3545	6.49241			13.61	31.9	12.7505	3.37022			9.23	0.1	13.2862	0.337051			18.7	0.35	13.3079	0.545591			4.68	41.9	11.7838	4.30026			22.85	55.07	7.4907	29.5858
13.61	83.67	10.1309	8.0411			14.86	25.2	12.7676	3.54203			17.98	0.5	13.2977	0.512889			14.12	0.27	13.3307	0.322588			4.3	13.8	11.6514	12.2042			22.06	25.7	7.58377	44.3787
14.86	124	10.882	5.32229			12.75	30.2	12.9851	3.76537			17.53	0.05	13.3091	0.571501			10.09	0.0868	13.3535	0.20251			2.75	21.4	11.7838	13.407			21.89	18.36	7.37401	29.5858
12.75	98.7	11.14	6.80215			12.31	5.74	13.2426	4.21207			16.57	0.47	13.3718	0.571501			6.82	0.0868	13.4162	0.871517			2.35	20.4	11.8183	11.0015			20.98	18.36	7.28057	34.5168
12.31	63.51	11.1056	4.80606			18.03	18.9	13.2483	4.34952			16.82	0.29	13.3889	0.718033			4.68	0.087	13.4675	0.820055			1.32	14.8	11.9334	9.97051			20.14	18.36	8.09765	19.7239
18.03	32.62	11.0827	4.08333			18.03	36.1	13.3799	3.85128			14.32	0.4	13.3376	0.835258			4.3	0.087	13.5188	0.665669			0.13	108	12.4111	20.9674			15.34	55.07	8.14432	19.7239
18.03	35.4	11.0483	3.5671			18.03	6.77	13.1567	4.8993			9.39	1.27	13.3775	1.83167			2.75	0.087	13.5587	0.579899			13.94	16.3	12.3766	15.1253			13.73	18.36	8.21387	44.3787
18.03	10.59	11.1113	4.28983			18.47	9.11	12.5216	4.43542			11.09	0.05	13.4118	2.65225			2.35	0.087	13.5644	0.820055			4.7	12.1	12.4111	14.2662			13.61	18.36	8.2374	34.5168
18.47	11.63	11.1687	4.28983			18.04	5.6	12.5731	4.79622			10.37	1.34	13.4004	4.02965			1.32	0.087	13.4162	1.04306			9.42	16.3	12.4399	14.2662			14.86	18.36	8.40076	34.5168
18.04	10.1	11.226	4.70281			18.09	24.6	12.4586	5.00238			10.16	0.05	13.2862	4.61577			0.13	5.72	13.3649	1.18029			9.23	4.94	12.4687	14.6098			12.75	18.36	8.44743	34.5168
18.09	58.1	11.2145	3.94567			16.97	41.8	12.3156	4.65877			9.71	0.59	13.6115	0.835258			13.94	0.0868	13.2908	1.48906			17.98	23.1	12.4917	13.7507			12.31	27.79	8.4941	34.5168
16.97	85.8	11.2317	3.94567			16.49	33.9	12.2469	4.84776			8.86	0.3	13.6229	0.923177			4.7	0.35	13.2794	1.57483			17.53	14.7	12.4111	9.97051			22.03	139.5	8.51753	29.5858
16.49	96.6	11.3235	5.15021			12.79	16.7	11.812	3.59357			10.3	0.096	13.8054	1.86098			9.42	0.36	13.4219	1.42045			16.57	11.9	12.4111	6.53399			21.03	121.14	8.91417	34.5168
12.79	8.99	11.0769	2.63789			18.66	52.2	11.7491	3.43894			8.84	0.93	13.9367	1.62653			9.23	0.13	13.3991	1.98653			16.82	5.95	12.4169	4.12843			20.03	150.51	8.96076	39.4477
18.66	107	10.9852	1.88075			18.09	17	11.669	3.88564			14.32	0.18	13.8625	0.835258			17.98	0.32	13.8266	0.888671			14.32	7.87	12.4975	6.53399			19.47	91.78	8.98363	64.1026
18.09	55.03	11.1687	2.60347			17.74	33.8	11.257	4.07463			15.12	0.37	13.9024	0.835258			17.53	0.087	13.8779	0.820055			9.39	7.02	12.5147	6.87765			19.04	238.62	9.33378	59.1716
17.74	104	11.2489	1.36452			17.22	41.8	11.0796	4.72749			12.46	0.39	13.9481	0.747339			16.57	0.16	13.9292	0.785747			11.09	38.5	12.7334	11.8606			18.09	91.78	9.31072	44.3787
17.22	88.9	11.2833	1.84634			16.44	37.5	11.8235	4.8134			12.36	0.77	14.085	0.190519			16.82	0.38	13.9577	0.785747			10.37	22.6	12.8083	11.1733			16.97	66.08	9.31091	34.5168
16.44	102.3	11.2948	2.19049			15.8	38.1	11.8006	5.39754			11.63	0.65	14.0964	0.395663			14.32	0.56	13.9919	1.23175			10.16	12.3	12.8198	10.6578			16.49	77.83	9.35758	34.5168
15.8	145.2	11.2489	1.91517			14.81	42.9	12.4758	5.70679			10.45	0.31	14.1192	0.42497			9.39	0.35	14.0318	0.476974			9.71	21.4	12.8543	9.97051			12.79	161.52	9.42759	34.5168
14.81	130.6	11.4209	2.36257			13.74	29.3	12.5788	6.58301			4.73	1.24	14.1877	1.59722			11.09	0.087	14.0945	0.597053			8.86	12.9	12.9924	9.11138			18.66	18.36	9.45084	39.4477
13.74	151	11.4725	1.26128			13.29	40.7	12.7276	6.96098			14.63	0.16	14.2277	1.5093			10.37	0.087	14.3168	0.45982			10.3	19.9	13.3148	15.9844			18.09	99.48	9.47399	49.3097
13.29	160.2	11.4439	1.19244			14.92	13	12.8191	6.72045			11.56	0.43	14.2562	2.12474			10.16	0.0868	14.351	0.408358			8.84	51.3	13.3033	10.8296			17.74	58.74	9.4739	54.2406
14.92	36.2	11.3636	0.917122			14.43	20.8	13.1281	6.35966			11.32	0.18	14.3132	0.776646			9.71	0.0868	14.5448	0.614207			14.32	7.9	13.2802	8.93956			17.22	102.79	9.47362	69.0335
14.43	58.4	11.2891	0.676215			13.99	33.4	13.2082	6.35966			8.08	0.05	14.376	0.395663			8.86	0.0868	14.5334	0.802901			15.12	47.6	13.2399	8.08043			16.74	84.43	9.52085	39.4477
13.99	59.4	11.742	2.15607			10.97	8.35	13.4199	6.82354			18.94	0.05	14.473	1.24555			10.3	0.0868	14.5334	1.14598			12.46	6.54	13.3551	6.87765			16.44	36.71	9.56771	29.5858
10.97	60.3	11.7821	2.15607			11.95	1.7	13.5229	6.05041			15.14	0.41	14.5186	1.15763			8.84	0.0868	14.5619	1.35183			12.36	7.67	13.4069	6.19034			15.8	47.72	9.59095	34.5168
11.95	7.6	11.7133	3.53269			18.28	16	13.8434	5.19137			14.78	0.05	14.57	2.18335			14.32	0.41	14.6132	1.19744			11.63	14	12.8601	29.7305			14.81	25.7	9.61411	44.3787
18.28	50.17	11.7821	3.80801			18.75	17.8	14.0322	3.26713			11.21	0.93	14.6727	1.09902			15.12	0.71	14.4764	1.40329			10.45	8.65	13.0673	18.5618			13.74	18.36	9.63726	54.2406
18.75	25.12	11.9484	3.84243			17.99	18.4	14.1982	4.02308			17.91	0.35	14.8724	1.12832			12.46	0.16	14.2712	1.42045			4.73	13.6	13.1594	19.5928			13.29	18.36	9.77756	39.4477
17.99	84.91	11.7936	4.80606			16.49	18.6	14.4385	3.0266			16.68	0.59	14.9237	0.747339			12.36	0.25	14.2085	1.60914			14.63	26.4	13.2284	20.9674			14.92	99.12	9.82423	39.4477
16.49	71.32	11.8395	5.3567			15.59	5.66	14.4671	3.23277			16.51	0.17	14.9751	0.718033			11.63	0.22	14.1401	1.71207			11.32	226	13.2917	21.1392			14.43	18.36	9.82396	54.2406
15.59	16.29	11.8911	6.87098			15	11.3	14.5243	3.52484			11.15	0.49	15.0321	0.776646			10.45	0.1	14.8526	1.00875			8.08	10.5	13.3378	22.1701			13.99	40.38	9.80071	49.3097
15	49.53	12.1663	4.9093			13.72	2.5	14.1409	2.52836			8.19	0.18	15.0378	0.98179			4.73	0.01	14.9039	0.28828			18.94	13.6	13.3723	23.3729			10.97	117.47	9.8473	54.2406
13.72	22.93	12.2236	5.39112			12.64	5.96	14.2554	2.23629			12.68	0.21	15.0607	1.30416			14.63	0.71	14.978	0.597053			15.56	11.3	13.4874	6.53399			11.95	139.5	9.87072	49.3097
12.64	4.1	12.2522	2.70672			12.08	8.71	14.324	2.45964			8.19	0.46	15.1177	1.59722			11.56	0.88	15.0236	0.940134			15.14	12.5	13.5565	6.19034			20.28	38.8	10.1737	69.0335
12.08	4.9	12.2924	1.19244			11.57	5.11	14.4957	0.67285			9.19	0.05	15.1462	1.45069			11.32	0.78	15.0521	0.974442			14.78	13.9	13.6141	6.70582			19.75	88.1	10.1739	59.1716
11.57	4.2	12.3096	3.60152			13.54	15.1	14.5072	0.518224			10.62	0.24	15.1691	1.15763			8.08	0.087	15.0863	0.974442			11.21	21	13.7867	9.28321			17.99	73.42	10.174	54.2406
13.54	121.4	12.43	4.4619			7.34	10.6	14.8848	-0.0315584			12.43	0.49	15.1405	0.835258			18.94	0.42	15.1091	0.802901			17.91	11.2	13.8328	10.8296			16.49	73.42	10.1509	44.3787
7.34	39.7	12.5045	4.11775			13.08	2.93	14.9363	0.243333			12.47	0.18	15.0949	1.09902			15.14	0.32	15.1661	0.905825			16.68	13.6	13.8788	12.0324			15.59	18.36	10.1276	39.4477
13.08	7	12.5676	4.28983			12.1	1.57	14.9993	1.13673			12.8	0.14	15.1006	1.30416			14.78	0.025	15.149	1.14598			16.51	10.9	13.9018	12.7197			15	73.42	10.1744	34.5168
12.1	3.28	12.6077	3.91126			11.07	0.97	15.0736	1.65215					15.1405	1.33347			11.21	0.17	15.2915	1.19744			11.15	23.9	13.9594	8.93956			12.64	18.39	10.2211	34.5168
11.07	7.08	12.4185	5.76968			10.53	0.2	15.0279	1.90986					15.3174	1.12832			17.91	0.63	15.5765	1.52337			8.19	18.2	14.017	8.5959			12.08	21.44	10.2442	44.3787
10.53	3.29	12.6077	5.45995			9.5	0.36	15.1366	1.78959					15.2546	1.21624			16.68	0.59	15.8045	0.940134			12.68	23	14.0745	8.25225			11.57	20.96	10.2209	44.3787
9.5	2.33	12.6421	5.76968			17.05	49.7	15.0736	3.07815					15.0207	4.55716			16.51	0.99	15.8558	1.55768			8.19	19	14.1896	9.45503			7.34	18.36	10.2207	54.2406
17.05	95	12.602	6.32033			14.09	26	15.005	3.55921					15.0835	4.85022			11.15	0.36	15.89	1.28321			9.19	6.6	14.2587	7.2213			13.08	124.81	10.2438	64.1026
14.09	96.29	12.321	7.90344			13.19	13.6	14.8276	3.78255					14.5985	7.16542			8.19	0.087	15.9584	1.14598			6.87	8.74	14.2299	13.0634			12.1	73.42	10.2671	69.0335
13.19	9.14	12.7797	7.04305			12.67	2.26	15.6115	1.46316					15.8252	2.06612			12.68	0.19	16.0211	1.19744			8.91	16.8	14.2932	11.8606			11.07	143.17	10.1974	54.2406
12.67	5.63	13.0262	6.49241			12.16	1.98	15.8576	0.569766					15.888	2.44711			8.19	0.0868	16.1066	1.19744			10.62	26.7	14.4486	9.79869			10.53	73.42	10.1975	44.3787
12.16	5.59	13.1753	6.87098			11.39	0.64	16.0407	0.260513					15.9735	2.4178			9.19	0.0868	16.1522	1.2146			12.43	9.77	14.535	12.3761			9.5	102.79	10.2676	39.4477
11.39	2.99	13.3014	5.87293			14.71	30.9	16.0922	0.294875					16.1447	2.30057			10.62	0.34	16.1921	0.871517			12.47	12.1	14.5637	18.39			17.05	77.09	10.291	39.4477
14.71	90.31	13.3129	4.87489			13.84	35.8	16.1036	0.105887					15.9165	1.24555			12.43	1.18	16.2263	0.957288			12.8	5.2	14.5292	20.2801			14.09	36.71	10.3376	44.3787
13.84	85.9	13.0377	5.45995			9.83	3.64	16.3554	0.157429					15.9735	1.33347			12.47	5.95	16.1465	1.4376					14.5004	22.342			13.19	75	10.3607	54.2406
9.83	38.98	12.8542	5.04696			7.69	0.3	16.0292	0.964922					16.0363	1.24555			12.8	0.6	16.0211	1.72922					14.604	6.87765			12.67	124.81	10.4072	64.1026
7.69	5.3	12.8485	5.01255			6.8	1.6	16.1952	1.85832					16.1048	1.12832					16.1807	1.88361					14.7076	9.45503			12.16	102.79	10.4305	64.1026
6.8	8.4	12.8485	4.97813			18.28	14.5	15.9777	2.25347					16.1504	1.42138					16.0724	2.20953					14.7882	8.08043			11.39	73.42	10.5475	49.3097
18.28	76.9	12.8256	4.84047			17.79	17.3	16.1837	2.9407					16.0991	3.97103					15.2117	5.26295					14.9263	7.73678			14.71	18.36	10.5944	39.4477
17.79	63.2	12.8084	4.77164			16.14	14	16.384	2.51118					16.5612	2.4178					16.3802	1.60914					14.8803	11.3451			13.84	25.7	10.6645	34.5168
16.14	97.91	12.9746	4.49632			12.31	33.3	16.4355	2.23629					16.5612	1.56792					16.403	1.52337					14.9436	18.39			9.83	249	10.8954	162.722
12.31	94.4	13.0262	4.39307			11.99	8.71	16.5442	1.80678					16.4813	1.5093					16.4201	1.4376					15.1566	23.5448			7.69	18.36	10.8512	34.5168
11.99	83.4	12.9746	4.08333			13.35	10.1	16.5557	2.33938					16.4015	1.30416					16.5797	1.09452					15.1105	18.39			6.8	18.36	10.9676	49.3097
13.35	32.9	12.8485	3.36061			12.85	18.3	16.5786	2.44246					16.3958	1.15763					16.4258	0.597053					15.1623	16.1562			18.28	18.36	11.0839	69.0335
12.85	49	12.688	2.74114			12.38	16.5	16.8189	1.56625					16.3672	0.923177					16.4087	0.442666					15.0933	13.5789			17.79	18.36	11.0368	88.7574
12.38	46.3	12.7281	1.63984			11.87	15.4	17.0249	0.638489					16.1961	8.54282					16.3688	0.322588					15.0299	10.3142			16.14	73.42	11.0832	103.55
11.87	49.23	12.9746	1.91517			11.33	20.5	17.5513	1.53188					16.5384	8.77727					16.517	2.38107					15.0702	8.93956			12.31	18.36	11.1065	108.481
11.33	58	13.1638	3.53269			6.35	0.1	17.6486	0.964922					16.5897	9.97883					16.8305	1.35183					15.2026	8.25225			11.99	76.67	11.176	138.067
6.35	0.8	13.4218	4.04892			17.85	14.6	17.6887	0.586946					15.6312	10.2133					16.8818	1.19744					15.2659	6.70582			13.35	55.07	11.2467	98.6193
17.85	66.7	13.376	3.42944			15.02	18.9	17.8775	1.23981					17.1546	7.75155					16.9217	1.11167					15.5882	21.9983			12.85	18.36	11.3638	78.8955
15.02	93.9	13.3358	3.18853			14.89	14.5	17.9576	1.18827					17.2459	3.85381					16.9217	0.92298					15.853	21.311			12.38	18.36	11.2474	59.1716
14.89	101.8	13.3358	3.1197			11	0.2	17.5456	2.16757					16.8294	2.85739					16.8761	0.802901					15.8127	15.8126			11.87	55.07	11.2945	39.4477
11	5.75	13.3702	2.98204			10.49	0.54	17.8203	2.88916					16.9891	2.30057					16.8989	1.67776					15.7552	13.0634			11.33	67.55	11.3412	34.5168
10.49	14.02	13.3989	2.08724			9.5	0.3	17.4426	3.40458					17.0291	2.53503					16.9388	1.55768					15.9796	8.25225			6.35	18.36	11.411	49.3097
9.5	8.9	13.4104	1.81192			9.43	0.3	18.2265	0.260513					17.2174	3.03323					16.9844	1.47191					16.0199	16.8435			17.85	18.36	11.2944	44.3787
9.43	2.2	13.7486	1.29569			8.9	0.3	18.5584	0.397959					17.2516	2.12474					17.0471	1.36898					16.1811	15.8126			15.02	18.36	11.4112	39.4477
8.9	2	13.611	3.7736			8.44	0.3	18.9132	0.17461					16.8522	1.59722					17.0528	1.33468					16.3422	14.2662			14.89	33.04	11.4799	108.481
8.44	2	13.8748	4.66839			8.03	0.3	18.9075	1.32572					16.9035	1.36277					17.1212	0.940134					16.371	13.407			11	55.07	11.4093	138.067
8.03	1.2	13.9149	4.77164			7.41	0.12	18.6786	1.80678					16.9093	1.15763					17.1839	1.18029					16.4055	12.5479			10.49	55.07	11.6888	167.653
7.41	1.4	13.9264	4.77164			5.28	0.04	18.4669	1.41162					16.9093	0.952484					17.2181	1.6606					16.3595	9.11138			9.5	18.36	11.7133	108.481
5.28	1.43	13.9665	5.73527			4.64	0.05	18.2552	2.13321					17.0861	0.98179					17.0072	2.75846					16.3595	8.25225			9.43	18.36	11.6436	88.7574
4.64	0.95	14.0812	5.15021			18.7	15.6	18.2208	2.45964					17.0576	1.18693					17.5373	2.08945					16.1005	7.04947			8.9	73.42	11.8306	73.9645
18.7	32.26	14.1901	5.76968			14.12	6.3	18.6614	2.35656					17.0462	1.42138					17.6285	1.57483					16.5609	12.0324			8.44	18.36	11.8071	83.8264
14.12	13.2	14.0697	4.0145			10.09	3.3	18.8159	3.59357					17.0462	1.59722					17.7083	1.40329					16.4861	34.198			8.03	18.36	11.6438	78.8955
10.09	18.7	14.2245	4.56515			6.82	0.7	18.999	4.07463					17.5597	2.12474					17.6342	1.18029					16.8199	24.5757			4.64	18.36	11.8298	118.343
6.82	20.5	14.3965	7.07747			5.89	2.25	18.2094	4.17771					17.6624	3.15046					17.6855	0.991596					16.7681	19.2491			38.7	124.81	12.0157	157.791
5.89	20.79	14.5341	5.73527			4.68	0.9	17.9462	4.50414					17.5654	1.06971					17.7539	0.991596					16.8372	16.6717			14.12	102.79	12.4804	271.203
4.68	37.5	14.471	5.08138			4.3	0.1	18.7473	5.05393					17.5939	0.98179					17.8109	0.888671					16.8717	15.6408			10.09	18.36	12.4125	152.86
4.3	1.2	14.4538	4.94372			2.75	0.1	18.6328	5.72397					17.6453	0.893871					17.885	1.00875					16.9178	14.438			6.82	18.36	12.4594	142.998
2.75	4.7	14.5456	5.04696			2.35	0.1	18.3353	5.75833					17.6795	0.952484					17.9135	1.0259					16.9869	14.438			5.89	55.07	12.4133	113.412
2.35	3.7	14.6144	4.80606			1.32	0.6	18.5355	6.18785					17.7251	1.0111					17.999	1.07737					17.0271	14.438			4.68	29.37	12.4135	103.55
1.32	5.2	14.58	4.11775			0.13	10.9	18.8331	6.15349					17.7023	1.39208					18.0218	0.802901					17.0789	14.6098			4.3	25.7	12.4601	103.55
0.13	15.9	14.58	3.49827			13.94	26.9	18.9876	6.3253					17.7993	0.98179					17.9078	1.67776					17.1135	16.4999			2.75	18.36	12.5302	98.6193
13.94	48.7	14.3449	3.22295			5.17	0.2	18.072	7.02971					17.8164	1.56792					17.9705	1.74637					17.1365	15.4689			2.35	18.36	12.5071	88.7574
5.17	1.27	14.5284	1.63984			4.7	0.22	18.2094	7.52795					17.9191	1.9489					18.17	1.81499					17.1595	14.0943			1.32	18.36	12.484	73.9645
4.7	2.53	14.5513	1.15803			9.42	10.6	17.8718	8.26671					18.0047	2.71086					18.1814	2.15807					17.1768	12.7197			0.13	18.36	12.4376	59.1716
9.42	39.7	14.58	0.745046			9.23	0.56	17.6772	7.44204					17.9762	1.33347					18.3581	2.02084					17.1768	12.2042			13.94	18.36	12.3673	73.9645
9.23	21.03	14.8953	0.951538			17.98	22.8	17.2252	7.02971					17.9876	1.0111					18.4493	2.484					16.912	9.45503			5.17	55.07	12.7417	24.6548
17.98	40.8	14.9297	0.985953			17.53	14.6	17.0134	7.37332					18.0447	0.952484					18.4949	2.00368					17.5221	13.9225			4.7	55.07	12.7166	118.343
17.53	27.1	14.9985	0.951538			16.57	14.9	17.0249	7.87156					18.2386	1.9782					18.3353	1.47191					17.5682	13.0634			9.42	18.36	12.7401	108.481
16.57	40.4	15.1131	1.50218			14.5	8.6	16.899	6.22221					18.2558	0.65942					18.2498	0.940134					17.6488	12.8916			9.23	36.71	12.8102	103.55
14.5	32.5	14.9583	3.5671			14.12	14.3	16.8361	5.62089					18.3699	0.98179					18.3866	0.905825					17.6833	13.2352			19.94	179.88	12.857	98.6193
14.12	44.9	15.0157	3.67035			16.82	28.8	16.9619	5.20855					18.8035	1.06971					18.5804	0.665669					17.7063	11.8606			19.53	146.84	12.9	295.858
16.82	108	15.0501	3.67035			15.6	30.6	17.1279	5.03675					19.0317	0.864565					18.5975	0.820055					17.7408	11.1733			19.13	99.12	13.388	404.339
15.6	109.8	15.1131	4.11775			14.79	26.2	16.9219	4.34952					18.8149	13.2318					18.6602	0.92298					17.7984	9.97051			18.98	80.76	13.3206	266.272
14.79	120.1	15.0443	4.80606			14.32	32.7	16.8532	4.16053					18.3014	15.6936					18.5747	1.14598					17.9596	12.7197			17.98	18.36	13.3907	261.341
14.32	98.42	14.8207	5.28787			13.99	26.3	16.5786	4.4526					6.0345	10.7701					18.6716	1.54052					17.9768	11.0015			17.53	18.36	13.8336	285.996
13.99	93.7	15.0042	6.32033			13.46	22	16.4355	4.76185											18.7001	1.74637					17.9883	8.76773			16.57	73.42	14.1591	355.03
13.46	93.4	15.1934	5.11579			13.16	22	16.1551	4.33234											18.8426	2.05515					17.9365	6.36217			16.04	18.36	13.3914	221.893
13.16	93.4	15.1017	6.2515			11.47	6.48	16.0407	3.98872											18.8312	1.40329					17.9653	17.1872			15.5	91.78	13.4383	212.032
11.47	93.32	15.2565	6.87098			9.39	0.55	16.0922	3.81692											18.9053	1.23175					17.8214	20.7955			14.5	18.36	13.4385	202.17
9.39	36.67	16.0419	7.93785			13.67	24	15.9262	3.52484											18.968	1.28321					18.3682	8.5959			14.12	18.36	13.5785	202.17
13.67	71	16.0133	5.42553			11.09	23.9	15.9777	3.35304											18.9908	0.854363					18.7423	18.2182			16.82	198.86	13.5097	138.067
11.09	97.4	15.9387	4.42749			10.37	20.4	15.7946	5.38036											18.9167	0.802901					18.9726	12.7197			15.6	152.49	13.2057	167.653
10.37	73.3	15.8413	3.5671			10.16	0.3	16.0006	5.77551											18.8768	0.802901					18.8517	10.1423			14.79	78.2	13.1128	142.998
10.16	1.9	15.6693	1.70868			9.71	0.9	15.9777	6.35966											16.859	18.4887					18.8114	8.93956			14.32	106.67	13.1597	133.136
9.71	5.2	15.8757	2.12166			8.86	0.3	16.2696	6.63455											10.5662	11.1296					18.7653	7.9086			13.99	36.71	13.2996	138.067
8.86	3.3	16.0075	2.8788			10.3	6.1	16.4012	9.00548																	18.7366	7.39312			13.46	18.36	13.2531	128.205
10.3	56.9	16.0935	2.77555			8.84	1	15.3082	8.33544																					13.16	18.36	13.2067	118.343
8.84	13.6	16.1623	2.39698			15.06	30.3	15.1309	7.35614																					11.47	73.42	13.1834	113.412
15.06	84.5	16.1165	2.05283			14.68	30.7	14.5586	5.93014																					9.39	73.42	13.1368	108.481
14.68	92.3	16.1967	1.26128			14.32	34.9	15.1023	5.98168																					13.67	18.36	13.0669	103.55
14.32	81.3	16.1337	3.84243			13.63	11.4	15.0336	5.72397																					11.09	18.36	13.0203	98.6193
13.63	78.89	16.1566	4.59956			15.19	16.9	15.0736	5.26009																					10.37	18.36	12.9973	83.8264
15.19	79.65	16.3229	4.97813			16.89	14.2	15.1652	5.39754																					56.06	80.76	13.0209	69.0335
16.89	42.2	16.5465	4.84047			15.61	14.3	14.2439	8.24953																					10.16	18.36	13.0211	59.1716
15.61	53.62	16.5121	4.70281			15.12	24.3	13.9235	7.52795																					9.71	51.39	13.1136	103.55
15.12	59.1	16.4375	4.49632			12.46	15.4	13.9063	9.48654																					8.86	18.36	13.1604	98.6193
12.46	46.8	16.3917	4.18658			12.36	14.6	13.3398	8.86804																					10.3	18.36	13.207	98.6193
12.36	61.1	16.4146	3.94567			11.63	22.4	17.7115	11.1703																					8.84	18.36	13.2538	93.6884
11.63	62.3	16.4031	3.53269			10.45	9.33	17.929	11.5482																					15.06	58.74	13.2772	88.7574
10.45	54.37	16.3802	1.05478			4.73	0.67	18.1808	11.6513																					14.68	25.7	13.324	83.8264
4.73	25.98	16.5293	1.57101			14.63	28.2	18.5699	12.1667																					14.32	84.43	13.3475	73.9645
14.63	88.6	16.5579	2.15607			11.32	18.4	18.8159	10.1566																					15.19	70.3	13.371	64.1026
11.32	13.31	16.8274	2.22491			8.08	0.1	17.2309	11.1531																					16.89	18.36	13.3946	49.3097
8.08	3.8	16.9879	2.01841			7.78	0.1	16.0407	11.3592																					15.61	18.36	13.3718	24.6548
7.78	2.8	17.1599	2.94763			7.4	0.1	16.9333	13.1117																					15.12	18.36	13.3486	14.7929
7.4	2.1	17.2287	3.84243			18.94	25.5	17.9233	13.335																					12.46	18.36	13.3941	78.8955
18.94	56.6	17.1255	1.50218			16.96	11.9	14.5586	10.8782																					12.36	18.36	13.4639	88.7574
16.96	39.51	16.9249	4.11775			16.5	14.1	15.1309	12.9399																					11.63	52.5	13.5805	93.6884
16.5	37.46	16.9077	4.42749			15.56	17.2	15.0965	13.4725																					4.73	47.72	13.8596	142.998
15.56	35.94	16.9019	4.73722			15.47	11.4	16.4126	14.2284																					14.63	18.36	13.9061	152.86
15.47	48.02	16.9822	3.15412			15.14	20.1	18.4783	14.8469																					11.56	55.07	14.093	142.998
15.14	51.3	17.1083	5.70085			14.78	18.8	18.7129	14.3659																					11.32	55.07	13.9302	113.412
14.78	52.08	17.0051	6.42358			11.21	20.7	13.2712	9.41782																					8.08	18.36	14.0471	103.55
11.21	112.7	16.8217	7.21513			17.91	14.7	13.2483	10.191																					7.78	18.36	13.8599	128.205
17.91	21.7	17.1083	7.00864			16.68	16.7	13.2368	10.4487																					7.4	18.36	14.2333	128.205
16.68	35.6	17.481	4.0145			16.51	29.9	13.2597	10.6033																					18.94	18.36	14.2802	118.343
16.51	72.72	17.5727	0.572969			11.15	3.3	13.0537	12.6306																					16.96	89.06	14.2337	108.481
11.15	4.5	17.653	1.57101			8.19	0.9	12.9107	12.8883																					16.5	44.68	14.2578	69.0335
8.19	3.6	17.7046	1.67426			12.68	30.5	10.9308	10.3284																					15.47	73.42	14.3279	64.1026
12.68	79	17.7791	2.91321			8.19	0.3	14.5186	17.8364																					15.14	18.36	14.328	59.1716
8.19	7.3	17.6759	3.46386			5.21	0.26	17.5513	18.6267																					14.78	18.36	14.444	93.6884
5.21	12.51	17.5326	4.73722			9.19	0.4	17.7001	19.0218																					11.21	18.36	14.5351	212.032
5.12	12.15	17.7103	4.4619			6.87	0.07	17.0707	23.506																					17.91	18.36	14.5363	147.929
9.19	4.5	17.8536	4.66839			8.91	0.31	18.4039	20.6025																					16.68	18.36	14.5598	138.067
6.87	4.64	17.8594	5.45995			10.62	12	17.8432	24.5712																					16.51	73.42	14.5138	103.55
8.91	2.99	17.7275	6.45799			12.43	0.84	18.4955	28.0245																					11.15	113.8	14.4908	88.7574
10.62	47.6	17.9626	6.21708			10.92	9.95	17.2194	32.1135																					8.19	113.8	14.5143	78.8955
12.43	5.28	17.9912	5.59761			12.47	31.4	16.9619	32.2166																					12.68	18.36	14.5373	93.6884
10.92	118	18.0142	4.80606			12.8	6.2																							8.19	18.36	14.9118	34.5168
12.47	200	18.0256	3.87684			12.59	2.9																							5.21	49.45	14.9579	69.0335
12.8	8.3	17.997	3.80801			11.37	1.58																							5.12	36.71	15.027	118.343
12.59	6.55	17.9511	3.67035																											9.19	18.36	15.0972	103.55
11.37	6.75	18.2034	1.43335																											6.87	43.31	15.1442	88.7574
		18.404	4.0145																											8.91	82.2	15.1911	78.8955
		18.7366	4.9093																											10.62	18.36	15.168	64.1026
		18.92	3.7736																											12.43	73.42	15.1448	54.2406
		18.318	5.90735																											10.92	73.42	15.1449	49.3097
		18.2664	8.4885																											12.47	18.36	15.2839	103.55
		17.0338	8.59174																											12.8	212.92	14.8625	177.515
		11.7821	23.2871																											12.59	223.7	15.1185	216.963
																														11.37	224.6	14.9531	325.444
																																15.114	458.58
																																15.5833	320.513
																																16.12	320.513
																																16.1437	305.72
																																16.1439	290.927
																																16.1446	256.41
																																16.0522	202.17
																																15.749	192.308
																																15.8667	138.067
																																15.9613	73.9645
																																16.0077	88.7574
																																16.0543	93.6884
																																16.1011	83.8264
																																16.1484	49.3097
																																16.3352	44.3787
																																16.4052	44.3787
																																16.1941	103.55
																																16.1471	118.343
																																16.3332	152.86
																																16.3802	138.067
																																16.403	162.722
																																16.3795	172.584
																																16.5412	261.341
																																16.8906	295.858
																																16.9614	256.41
																																16.9859	192.308
																																17.0565	162.722
																																17.0572	123.274
																																16.8475	103.55
																																16.8244	93.6884
																																16.8715	69.0335
																																17.1214	433.925
																																16.9576	458.58
																																17.6093	552.268
																																17.7045	453.649
																																17.7052	414.201
																																17.7082	256.41
																																17.6386	231.755
																																17.4777	98.6193
																																17.8752	59.1716
																																17.8984	69.0335
																																17.8982	78.8955
																																17.8981	83.8264
																																17.8042	113.412
																																17.9901	157.791
																																17.9437	138.067
																																17.9673	128.205
																																17.9675	118.343
																																18.0377	103.55
																																18.1078	103.55
																																18.0613	93.6884
																																17.9914	83.8264
																																18.1537	142.998
																																18.1539	133.136
																																18.2713	93.6884
																																18.2252	64.1026
																																18.4806	133.136
																																18.527	147.929
																																18.3866	167.653
																																18.4094	197.239
																																18.8532	177.515
																																18.7834	162.722
																																18.7837	147.929
																																18.7839	138.067
																																18.8073	133.136
																																18.971	118.343
																																19.0177	113.412
																																18.9945	108.481
																																18.9947	98.6193
																																18.5513	98.6193
																																18.5747	93.6884
																																18.6446	98.6193
																																18.8556	49.3097
																																18.7352	246.548
																																18.664	310.651
																																18.524	305.72
																																18.6139	493.097
																																17.1882	606.509
																																16.5345	621.302
																																13.9209	611.44
																																18.5166	705.128
																																17.7925	739.645
																																14.5234	838.264
																																13.0776	779.093
																																13.0763	848.126
																																13.2607	976.331
																																13.4233	1015.78

## Sheet: Fig S1
TS_Age	TS_Estradiol
15.47	40.38
14.5	165.2
12.9	124.81
12.53	168.87
11.56	18.36
10.57	95.45
7.54	18.36
15.74	69.75
15.46	55.07
15.25	66.08
14.73	55.07
14.26	55.07
13.77	73.42
12.4	18.36
10.8	18.36
9.83	18.36
13.42	55.07
13.2	55.07
12.92	55.07
12.42	55.07
10.41	73.42
7.56	73.42
6.44	18.36
14.42	55.07
14.06	18.36
13.78	55.07
12.61	18.36
12.12	55.07
11.57	18.36
11.15	18.36
4.88	18.36
9.13	51.39
7.14	18.36
13.79	18.36
13.5	18.36
13.31	102.79
11.91	36.71
10.97	62.41
11.51	18.36
10.73	18.36
10.45	18.36
8.6	18.36
8.47	18.36
6.55	18.36
5.55	22.03
4.39	73
19.89	165.2
16.92	55.07
16.34	18.36
13.93	117.47
11.96	18.36
11.5	40.38
10.08	55.07
9.47	18.36
4.59	18.36
14.24	55.07
13.79	55.07
13.19	55.07
12.71	55.07
11.64	83.55
10.21	18.36
8.73	48.82
6.72	36.71
13.91	55.07
13.13	91.78
12.96	55.07
12.39	18.36
7.99	29.37
5.98	73.42
11.11	157.85
9.11	55.07
17.34	18.36
16.85	18.36
15.83	18.36
13.93	22.03
13.89	47.58
23.55	117.47
23.12	132.16
18.07	84.43
17.56	84.43
16.61	36.71
16.08	18.36
15.23	18.36
12.36	18.36
13.36	146.84
12.55	238.62
12.24	220.26
11.96	99.12
11.47	95.45
11.08	18.36
10.65	40.38
10.4	18.36
9.92	66.08
11.54	113.8
11.2	124.81
10.77	176.21
9.86	73.42
8.71	73.42
8.31	95.45
7.96	73.42
22.29	108
21.21	238.62
20.35	18.36
18.87	18.36
18.5	150.51
17.84	18.36
17.58	73.42
16.11	58.74
15.6	18.36
14.72	18.36
13.69	118
15.21	58.74
14.25	73.42
13.94	73.42
13.66	73.42
12.31	84.43
11.05	73.42
8.77	73.42
18.72	73.42
18.23	168.87
17.72	69.75
17.24	168.87
16.71	73.42
15.52	73.42
15.05	111
14.67	73.42
19.37	48.46
16.49	148.31
12	18.36
11.26	18.36
9.06	18.36
19.58	113.8
19.02	84.43
18.65	40.38
18.15	18.36
17.66	22.03
16.72	62.41
15.05	18.36
14.06	18.36
13.43	55.07
12.64	18.36
12.24	55.07
7.43	73.42
10.48	18.36
7.99	18.36
17.72	66.08
15.49	42.91
15.09	18.36
14.05	55.07
13.07	18.36
12.25	18.36
11.14	154.18
10.48	18.36
9.74	117.47
9	55.07
6.64	18.36
19.55	227.6
18.53	99.12
17.43	73.42
16.02	95.45
15.57	18.36
14.47	18.36
14.05	18.36
7.51	44.05
5.28	18.36
5.25	66.45
18.91	18.36
18.02	66.08
17.48	73.42
16.49	18.36
16	73.42
23.44	66.08
22.92	51.39
22.85	55.07
22.06	25.7
21.89	18.36
20.98	18.36
20.14	18.36
15.34	55.07
13.73	18.36
13.61	18.36
14.86	18.36
12.75	18.36
12.31	27.79
22.03	139.5
21.03	121.14
20.03	150.51
19.47	91.78
19.04	238.62
18.09	91.78
16.97	66.08
16.49	77.83
12.79	161.52
18.66	18.36
18.09	99.48
17.74	58.74
17.22	102.79
16.74	84.43
16.44	36.71
15.8	47.72
14.81	25.7
13.74	18.36
13.29	18.36
14.92	99.12
14.43	18.36
13.99	40.38
10.97	117.47
11.95	139.5
20.28	38.8
19.75	88.1
17.99	73.42
16.49	73.42
15.59	18.36
15	73.42
12.64	18.39
12.08	21.44
11.57	20.96
7.34	18.36
13.08	124.81
12.1	73.42
11.07	143.17
10.53	73.42
9.5	102.79
17.05	77.09
14.09	36.71
13.19	75
12.67	124.81
12.16	102.79
11.39	73.42
14.71	18.36
13.84	25.7
9.83	249
7.69	18.36
6.8	18.36
18.28	18.36
17.79	18.36
16.14	73.42
12.31	18.36
11.99	76.67
13.35	55.07
12.85	18.36
12.38	18.36
11.87	55.07
11.33	67.55
6.35	18.36
17.85	18.36
15.02	18.36
14.89	33.04
11	55.07
10.49	55.07
9.5	18.36
9.43	18.36
8.9	73.42
8.44	18.36
8.03	18.36
4.64	18.36
38.7	124.81
14.12	102.79
10.09	18.36
6.82	18.36
5.89	55.07
4.68	29.37
4.3	25.7
2.75	18.36
2.35	18.36
1.32	18.36
0.13	18.36
13.94	18.36
5.17	55.07
4.7	55.07
9.42	18.36
9.23	36.71
19.94	179.88
19.53	146.84
19.13	99.12
18.98	80.76
17.98	18.36
17.53	18.36
16.57	73.42
16.04	18.36
15.5	91.78
14.5	18.36
14.12	18.36
16.82	198.86
15.6	152.49
14.79	78.2
14.32	106.67
13.99	36.71
13.46	18.36
13.16	18.36
11.47	73.42
9.39	73.42
13.67	18.36
11.09	18.36
10.37	18.36
56.06	80.76
10.16	18.36
9.71	51.39
8.86	18.36
10.3	18.36
8.84	18.36
15.06	58.74
14.68	25.7
14.32	84.43
15.19	70.3
16.89	18.36
15.61	18.36
15.12	18.36
12.46	18.36
12.36	18.36
11.63	52.5
4.73	47.72
14.63	18.36
11.56	55.07
11.32	55.07
8.08	18.36
7.78	18.36
7.4	18.36
18.94	18.36
16.96	89.06
16.5	44.68
15.47	73.42
15.14	18.36
14.78	18.36
11.21	18.36
17.91	18.36
16.68	18.36
16.51	73.42
11.15	113.8
8.19	113.8
12.68	18.36
8.19	18.36
5.21	49.45
5.12	36.71
9.19	18.36
6.87	43.31
8.91	82.2
10.62	18.36
12.43	73.42
10.92	73.42
12.47	18.36
12.8	212.92
12.59	223.7
11.37	224.6

## Sheet: Fig S2
E2_group	500Hz Hearing(1, heaing loss; 0, normal hearing)	Follow_Month			E2_group	1KHz Hearing	Follow_Month			E2_group	2KHz Hearing	Follow_Month			E2_group	4KHz Hearing	Follow_Month
1	1	51			1	1	51			1	1	51			1	1	51
1	0	9			1	0	9			1	0	9			1	0	9
0	1	11			0	1	11			0	1	11			0	0	11
0	1	32			0	1	32			0	0	32			0	1	32
1	1	9			1	0	9			1	1	9			1	0	9
1	1	37			1	1	37			1	1	37			1	1	37
0	1	28			0	1	28			0	1	28			0	1	28
1	1	23			1	1	23			1	1	23			1	1	23
0	0	48			0	0	48			0	0	48			0	0	48
1	1	47			1	1	47			1	1	47			1	1	47
1	1	10			1	1	10			1	1	10			1	1	10
1	0	37			1	1	37			1	1	37			1	0	37
0	1	18			0	1	18			0	1	20			0	1	20
1	1	14			1	1	14			1	1	14			1	1	14
1	0	25			1	0	25			1	0	25			1	1	25
1	1	18			1	1	18			1	0	18			1	1	18
1	1	15			1	1	15			1	0	15			1	1	15
1	0	18			1	0	18			1	0	18			1	0	18
0	1	37			0	1	37			0	1	37			0	1	37
1	1	43			1	1	43			1	1	43			1	1	43
1	1	33			1	1	40			1	1	33			1	1	33
0	0	49			0	0	49			0	1	49			0	1	49
1	0	36			1	0	36			1	0	36			1	0	36
1	0	26			1	1	26			1	1	26			1	1	26
0	0	48			0	0	48			0	0	48			0	0	48
1	1	30			1	1	30			1	1	30			1	1	30
0	1	30			0	0	30			0	0	30			0	0	30
1	0	23			1	1	23			1	1	23			1	1	23
1	0	30			1	0	35			1	1	35			1	1	35
0	1	56			0	0	56			0	1	56			0	1	43
0	0	35			0	0	35			0	0	35			0	0	35
1	1	47			1	1	47			1	1	47			1	0	47
0	1	45			0	1	45			0	1	45			0	0	45
0	0	58			0	0	58			0	0	58			0	0	58
0	0	50			0	1	50			0	1	50			0	1	50
1	1	17			1	1	17			1	1	17			1	0	17
0	1	11			0	1	11			0	1	11			0	0	11
1	1	18			1	1	18			1	0	78			1	0	78
0	0	40			0	0	40			0	0	40			0	0	40
1	0	41			1	0	41			1	0	41			1	1	17
0	0	22			0	0	22			0	0	22			0	1	22
0	0	33			0	1	27			0	0	33			0	0	33
1	0	36			1	0	36			1	1	36			1	1	36
1	1	46			1	0	46			1	0	46			1	0	46
1	1	30			1	0	30			1	0	30			1	0	30
0	0	31			0	0	31			0	0	31			0	0	31
1	0	24			1	0	24			1	0	24			1	0	24
1	1	20			1	1	20			1	1	20			1	0	20
0	1	40			0	1	40			0	1	40			0	1	40
1	1	25			1	1	25			1	0	25			1	0	25
0	0	19			0	0	19			0	0	19			0	0	19
0	1	59			0	1	59			0	1	59			0	0	59
1	1	45			1	1	45			1	0	57			1	0	57
1	1	47			1	1	66			1	0	84			1	0	84
0	1	15			0	0	15			0	0	15			0	0	15
0	1	39			0	1	39			0	0	39			0	0	39
1	1	16			1	1	10			1	1	20			1	1	20
0	0	46			0	0	46			0	1	46			0	0	46
0	1	84			0	0	84			0	0	84			0	0	84
0	0	33			0	0	33			0	0	33			0	0	33
0	0	41			0	0	41			0	0	41			0	0	41
1	1	36			1	1	36			1	1	59			1	1	36
1	0	34			1	0	34			1	0	34			1	0	34
0	0	44			0	0	44			0	0	44			0	0	44
1	1	23			1	1	23			1	0	46			1	0	23
1	0	30			1	1	30			1	0	30			1	0	30
1	1	49			1	1	49			1	1	49			1	0	49
0	0	80			0	0	80			0	0	80			0	0	80
1	1	20			1	1	38			1	1	38			1	1	38
0	0	85			0	0	85			0	0	85			0	0	85
0	1	18			0	1	18			0	0	22			0	0	22
1	0	30			1	0	30			1	0	30			1	1	30
0	0	57			0	0	57			0	0	57			0	0	57
0	0	35			0	0	35			0	0	35			0	0	35
1	1	18			1	0	18			1	0	18			1	1	18
0	0	36			0	0	36			0	1	36			0	1	36
1	1	11			1	0	11			1	0	11			1	0	11
1	1	23			1	1	23			1	1	23			1	0	23
1	1	35			1	1	35			1	1	35			1	0	62
1	1	38			1	1	38			1	1	38			1	1	38
1	1	23			1	1	23			1	1	23			1	0	23
1	1	22			1	1	22			1	1	22			1	1	22
0	0	16			0	0	16			0	0	16			0	0	16
0	1	45			0	1	45			0	1	45			0	1	45
0	0	27			0	1	27			0	0	27			0	1	27
1	1	86			1	1	86			1	1	86			1	1	86
0	0	39			0	0	39			0	0	39			0	0	39

## Sheet: Fig S4
E2_group	552hz DPOAE	Follow_Month			E2_group	781Hz DPOAE	Follow_Month			E2_group	1104 Hz DPOAE	Follow_Month			E2_group	1563Hz DPOAE	Follow_Month			E2_group	2207Hz DPOAE	Follow_Month			E2_group	3125Hz DPOAE	Follow_Month			E2_group	4419Hz DPOAE	Follow_Month			E2_group	6250Hz DPOAE	Follow_Month			E2_group	8838Hz DPOAE	Follow_Month
1	1	35			1	1	35			1	0	35			1	1	35			1	1	35			1	1	35			1	1	35			1	0	35			1	1	35
1	1	9			1	1	9			1	1	9			1	0	9			1	0	9			1	0	9			1	0	9			1	0	9			1	0	9
0	1	44			0	0	44			0	1	44			0	0	44			0	0	44			0	0	44			0	0	44			0	0	44			0	0	44
1	1	9			1	0	9			1	0	9			1	0	9			1	0	9			1	0	9			1	0	9			1	0	9			1	0	9
1	1	17			1	1	17			1	1	17			1	0	17			1	0	17			1	0	17			1	0	17			1	0	17			1	0	17
0	1	50			0	1	50			0	1	50			0	1	50			0	1	50			0	1	50			0	1	50			0	1	50			0	0	50
1	1	23			1	1	23			1	1	23			1	0	23			1	0	23			1	0	23			1	0	23			1	0	23			1	0	23
0	0	48			0	0	48			0	0	48			0	0	48			0	0	48			0	0	48			0	0	48			0	0	48			0	0	48
1	1	10			1	1	10			1	0	10			1	0	10			1	0	10			1	0	10			1	0	10			1	0	10			1	0	10
1	1	10			1	0	10			1	0	10			1	0	10			1	0	10			1	0	10			1	0	10			1	0	10			1	0	10
1	1	14			1	0	14			1	0	14			1	0	14			1	0	14			1	0	14			1	0	14			1	0	14			1	0	14
1	1	25			1	0	25			1	0	25			1	0	25			1	0	25			1	0	25			1	0	25			1	0	25			1	0	25
1	0	18			1	0	18			1	0	18			1	0	18			1	0	18			1	0	18			1	0	18			1	0	18			1	1	18
1	0	18			1	0	18			1	0	18			1	1	18			1	0	18			1	0	18			1	0	18			1	1	18			1	0	18
0	0	24			0	0	24			0	0	24			0	0	24			0	0	24			0	0	24			0	0	24			0	0	24			0	0	24
1	1	23			1	0	23			1	0	23			1	0	23			1	0	23			1	0	23			1	0	23			1	1	23			1	1	23
0	0	49			0	0	49			0	0	49			0	0	49			0	0	49			0	0	49			0	0	49			0	0	49			0	0	49
1	0	26			1	1	26			1	0	26			1	0	26			1	0	26			1	0	26			1	0	26			1	0	26			1	0	26
1	1	50			1	0	50			1	1	50			1	1	50			1	1	50			1	1	50			1	0	50			1	0	50			1	0	50
0	0	28			0	0	28			0	0	28			0	0	28			0	0	28			0	0	28			0	0	28			0	0	28			0	0	28
1	1	30			1	1	30			1	1	30			1	1	30			1	0	30			1	0	30			1	0	30			1	0	30			1	1	30
1	1	30			1	0	30			1	1	30			1	0	30			1	1	30			1	1	30			1	1	30			1	0	30			1	1	30
0	1	56			0	1	56			0	0	56			0	0	56			0	0	56			0	0	56			0	0	56			0	0	56			0	0	56
0	1	35			0	1	23			0	0	35			0	1	23			0	0	35			0	0	35			0	0	35			0	0	35			0	0	35
1	1	17			1	1	17			1	0	17			1	0	17			1	1	17			1	1	17			1	1	17			1	0	17			1	1	17
0	1	30			0	0	30			0	0	30			0	0	30			0	0	30			0	1	30			0	0	30			0	0	30			0	0	30
1	0	34			1	0	34			1	0	34			1	0	34			1	1	34			1	0	34			1	0	34			1	1	34			1	0	34
1	1	66			1	1	18			1	0	66			1	0	66			1	1	18			1	0	66			1	0	66			1	0	66			1	0	66
0	1	20			0	0	20			0	0	20			0	0	20			0	0	20			0	0	20			0	0	20			0	0	20			0	0	20
1	0	41			1	0	41			1	0	41			1	0	41			1	0	41			1	0	41			1	1	41			1	1	41			1	1	41
0	1	42			0	1	42			0	1	42			0	1	42			0	0	31			0	0	31			0	0	31			0	0	31			0	0	31
1	1	18			1	0	18			1	0	18			1	0	18			1	0	18			1	0	18			1	0	18			1	0	18			1	0	18
1	1	26			1	1	26			1	1	26			1	0	26			1	0	26			1	0	26			1	0	26			1	0	26			1	0	26
1	1	8			1	1	8			1	1	8			1	0	50			1	0	50			1	0	50			1	0	50			1	0	50			1	0	50
1	1	20			1	0	20			1	0	20			1	0	20			1	0	20			1	0	20			1	0	20			1	0	20			1	0	20
0	0	65			0	0	65			0	0	65			0	0	65			0	0	65			0	0	65			0	0	65			0	0	65			0	0	65
1	1	57			1	1	57			1	1	57			1	0	57			1	0	57			1	0	57			1	0	57			1	0	57			1	0	57
1	1	30			1	1	66			1	0	84			1	0	84			1	0	84			1	0	84			1	0	84			1	0	84			1	1	47
0	1	45			0	1	45			0	0	45			0	0	45			0	0	45			0	0	45			0	0	45			0	0	45			0	0	45
1	1	30			1	0	30			1	0	30			1	0	30			1	0	30			1	0	30			1	0	30			1	0	30			1	0	30
0	1	36			0	1	36			0	0	36			0	0	36			0	0	36			0	0	36			0	0	36			0	0	36			0	0	36
0	0	84			0	0	84			0	0	84			0	0	84			0	0	84			0	0	84			0	0	84			0	0	84			0	0	84
0	1	40			0	0	40			0	0	40			0	0	40			0	0	40			0	0	40			0	0	40			0	0	40			0	0	40
1	1	12			1	1	12			1	1	47			1	1	47			1	0	58			1	1	47			1	1	47			1	1	47			1	0	58
1	0	14			1	0	14			1	0	14			1	0	14			1	0	14			1	0	14			1	0	14			1	0	14			1	0	14
0	1	44			0	1	44			0	1	44			0	1	44			0	0	44			0	1	44			0	1	44			0	1	44			0	0	44
1	1	29			1	0	29			1	0	29			1	0	29			1	0	29			1	0	29			1	0	29			1	0	29			1	0	29
0	1	85			0	0	85			0	0	85			0	0	85			0	0	85			0	0	85			0	0	85			0	0	85			0	0	85
0	1	92			0	1	92			0	0	92			0	0	92			0	0	92			0	0	92			0	0	92			0	0	92			0	0	92
1	1	30			1	1	17			1	0	30			1	0	30			1	0	30			1	0	30			1	0	30			1	1	17			1	1	17
0	1	35			0	0	35			0	0	35			0	0	35			0	0	35			0	0	35			0	0	35			0	0	35			0	1	35
1	1	18			1	1	18			1	1	18			1	0	18			1	1	18			1	0	18			1	0	18			1	1	18			1	0	18
0	1	36			0	1	36			0	1	36			0	0	36			0	0	36			0	0	36			0	0	36			0	1	36			0	0	36
1	1	44			1	1	44			1	0	44			1	0	44			1	0	44			1	0	44			1	0	44			1	0	44			1	1	44
1	1	19			1	1	19			1	1	8			1	1	19			1	1	8			1	0	62			1	0	62			1	0	62			1	0	62
1	1	65			1	0	65			1	0	65			1	0	65			1	0	65			1	0	65			1	0	65			1	0	65			1	0	65
1	1	23			1	1	23			1	1	23			1	0	23			1	0	23			1	0	23			1	0	23			1	0	23			1	0	23
1	1	22			1	1	22			1	1	22			1	1	22			1	1	22			1	1	22			1	1	22			1	0	22			1	0	22
0	1	32			0	1	32			0	0	32			0	0	32			0	0	32			0	0	32			0	0	32			0	0	32			0	1	32
0	1	27			0	1	27			0	0	27			0	0	27			0	0	27			0	0	27			0	0	27			0	0	27			0	0	27
1	1	32			1	0	32			1	1	32			1	1	32			1	0	32			1	0	32			1	1	32			1	1	32			1	0	32
0	1	39			0	1	39			0	1	39			0	0	39			0	0	39			0	0	39			0	0	39			0	0	39			0	0	39

## Sheet: Fig S5
TS_Age	TS_Estradiol	Control_Age	Control_Estradiol
15.47	40.38	0	1459.29
14.5	165.2	0	1380.67
12.9	124.81	0	1331.36
12.53	168.87	0	1213.02
11.56	18.36	0	1203.16
10.57	95.45	0	1193.29
7.54	18.36	0	1183.43
15.74	69.75	0	1020.71
15.46	55.07	0	1030.57
15.25	66.08	0	887.574
14.73	55.07	0	848.126
14.26	55.07	0	818.54
13.77	73.42	0	803.748
12.4	18.36	0	784.024
10.8	18.36	0	769.231
9.83	18.36	0	744.576
13.42	55.07	0	690.335
13.2	55.07	0	621.302
12.92	55.07	0	424.063
12.42	55.07	0	355.03
10.41	73.42	0	345.168
7.56	73.42	0	236.686
6.44	18.36	0	212.032
14.42	55.07	0	221.893
14.06	18.36	0	192.308
13.78	55.07	0	172.584
12.61	18.36	0.112359	231.755
12.12	55.07	0.136893	167.653
11.57	18.36	0.114753	103.55
11.15	18.36	0.207734	123.274
4.88	18.36	0.162348	54.2406
9.13	51.39	0.231807	83.8264
7.14	18.36	0.372383	54.2406
13.79	18.36	0.489529	29.5858
13.5	18.36	0.535928	44.3787
13.31	102.79	0.535559	64.1026
11.91	36.71	0.605571	64.1026
10.97	62.41	0.535836	49.3097
11.51	18.36	0.605847	49.3097
10.73	18.36	0.629369	39.4477
10.45	18.36	0.582878	29.5858
8.6	18.36	0.69938	39.4477
8.47	18.36	0.652522	49.3097
6.55	18.36	0.582326	59.1716
5.55	22.03	0.652245	64.1026
4.39	73	0.394707	108.481
19.89	165.2	0.440645	147.929
16.92	55.07	0.650404	162.722
16.34	18.36	0.767551	138.067
13.93	117.47	0.698275	98.6193
11.96	18.36	0.861728	93.6884
11.5	40.38	0.862373	59.1716
10.08	55.07	0.909047	59.1716
9.47	18.36	1.02592	49.3097
4.59	18.36	1.00276	39.4477
14.24	55.07	0.909231	49.3097
13.79	55.07	0.955906	49.3097
13.19	55.07	0.606031	39.4477
12.71	55.07	0.652798	34.5168
11.64	83.55	0.489253	44.3787
10.21	18.36	0.34923	44.3787
8.73	48.82	1.81579	241.617
6.72	36.71	1.91071	157.791
13.91	55.07	1.39885	73.9645
13.13	91.78	1.51591	54.2406
12.96	55.07	1.23577	59.1716
12.39	18.36	1.25938	44.3787
7.99	29.37	1.23632	29.5858
5.98	73.42	1.23595	49.3097
11.11	157.85	1.30578	59.1716
9.11	55.07	0.955813	54.2406
17.34	18.36	1.93607	49.3097
16.85	18.36	1.98293	39.4477
15.83	18.36	1.98311	29.5858
13.93	22.03	2.28613	49.3097
13.89	47.58	2.79964	44.3787
23.55	117.47	2.84622	49.3097
23.12	132.16	2.96318	34.5168
18.07	84.43	3.00967	44.3787
17.56	84.43	3.03292	49.3097
16.61	36.71	3.05607	59.1716
16.08	18.36	3.01004	24.6548
15.23	18.36	3.03319	34.5168
12.36	18.36	3.07968	44.3787
13.36	146.84	3.28935	64.1026
12.55	238.62	3.52318	39.4477
12.24	220.26	3.52337	29.5858
11.96	99.12	3.63996	34.5168
11.47	95.45	3.68673	29.5858
11.08	18.36	3.71016	24.6548
10.65	40.38	4.01281	64.1026
10.4	18.36	3.96659	39.4477
9.92	66.08	4.01345	29.5858
11.54	113.8	4.17681	29.5858
11.2	124.81	4.00848	295.858
10.77	176.21	4.66468	147.929
9.86	73.42	4.4801	34.5168
8.71	73.42	4.52678	34.5168
8.31	95.45	4.55011	34.5168
7.96	73.42	4.55002	39.4477
22.29	108	4.64328	44.3787
21.21	238.62	4.71338	39.4477
20.35	18.36	4.5967	39.4477
18.87	18.36	4.90045	19.7239
18.5	150.51	4.97037	24.6548
17.84	18.36	5.01704	24.6548
17.58	73.42	4.99361	29.5858
16.11	58.74	4.97	44.3787
15.6	18.36	5.01658	49.3097
14.72	18.36	5.03992	49.3097
13.69	118	5.08669	44.3787
15.21	58.74	5.15679	39.4477
14.25	73.42	5.22689	34.5168
13.94	73.42	5.297	29.5858
13.66	73.42	5.36692	34.5168
12.31	84.43	5.43684	39.4477
11.05	73.42	5.48351	39.4477
8.77	73.42	5.50694	34.5168
18.72	73.42	5.57686	39.4477
18.23	168.87	5.60029	34.5168
17.72	69.75	5.60047	24.6548
17.24	168.87	5.67039	29.5858
16.71	73.42	5.67021	39.4477
15.52	73.42	5.6001	44.3787
15.05	111	5.62363	34.5168
14.67	73.42	5.74031	34.5168
19.37	48.46	5.76356	39.4477
16.49	148.31	5.92729	19.7239
12	18.36	5.95044	29.5858
11.26	18.36	5.90386	24.6548
9.06	18.36	5.99711	29.5858
19.58	113.8	5.9271	29.5858
19.02	84.43	6.23021	44.3787
18.65	40.38	5.99095	359.961
18.15	18.36	6.41672	54.2406
17.66	22.03	6.83679	54.2406
16.72	62.41	6.81373	39.4477
15.05	18.36	6.83725	29.5858
14.06	18.36	6.83698	44.3787
13.43	55.07	7.16379	39.4477
12.64	18.36	7.21056	34.5168
12.24	55.07	7.25723	34.5168
7.43	73.42	7.32706	44.3787
10.48	18.36	7.39726	34.5168
7.99	18.36	7.44384	39.4477
17.72	66.08	7.51367	49.3097
15.49	42.91	7.53719	39.4477
15.09	18.36	7.51403	29.5858
14.05	55.07	7.53755	19.7239
13.07	18.36	7.63026	54.2406
12.25	18.36	7.67712	44.3787
11.14	154.18	7.72388	39.4477
10.48	18.36	7.60711	44.3787
9.74	117.47	7.58368	49.3097
9	55.07	7.70073	29.5858
6.64	18.36	8.00421	24.6548
19.55	227.6	8.07413	29.5858
18.53	99.12	8.09746	29.5858
17.43	73.42	8.14414	29.5858
16.02	95.45	8.16757	24.6548
15.57	18.36	8.19072	34.5168
14.47	18.36	8.23721	44.3787
14.05	18.36	8.37723	44.3787
7.51	44.05	8.424	39.4477
5.28	18.36	8.49401	39.4477
5.25	66.45	8.5406	44.3787
18.91	18.36	8.54078	34.5168
18.02	66.08	8.47086	29.5858
17.48	73.42	8.42419	29.5858
16.49	18.36	7.56071	29.5858
16	73.42	7.58395	34.5168
23.44	66.08	7.56034	49.3097
22.92	51.39	7.49051	39.4477
22.85	55.07	7.4907	29.5858
22.06	25.7	7.58377	44.3787
21.89	18.36	7.37401	29.5858
20.98	18.36	7.28057	34.5168
20.14	18.36	8.09765	19.7239
15.34	55.07	8.14432	19.7239
13.73	18.36	8.21387	44.3787
13.61	18.36	8.2374	34.5168
14.86	18.36	8.40076	34.5168
12.75	18.36	8.44743	34.5168
12.31	27.79	8.4941	34.5168
22.03	139.5	8.51753	29.5858
21.03	121.14	8.91417	34.5168
20.03	150.51	8.96076	39.4477
19.47	91.78	8.98363	64.1026
19.04	238.62	9.33378	59.1716
18.09	91.78	9.31072	44.3787
16.97	66.08	9.31091	34.5168
16.49	77.83	9.35758	34.5168
12.79	161.52	9.42759	34.5168
18.66	18.36	9.45084	39.4477
18.09	99.48	9.47399	49.3097
17.74	58.74	9.4739	54.2406
17.22	102.79	9.47362	69.0335
16.74	84.43	9.52085	39.4477
16.44	36.71	9.56771	29.5858
15.8	47.72	9.59095	34.5168
14.81	25.7	9.61411	44.3787
13.74	18.36	9.63726	54.2406
13.29	18.36	9.77756	39.4477
14.92	99.12	9.82423	39.4477
14.43	18.36	9.82396	54.2406
13.99	40.38	9.80071	49.3097
10.97	117.47	9.8473	54.2406
11.95	139.5	9.87072	49.3097
20.28	38.8	10.1737	69.0335
19.75	88.1	10.1739	59.1716
17.99	73.42	10.174	54.2406
16.49	73.42	10.1509	44.3787
15.59	18.36	10.1276	39.4477
15	73.42	10.1744	34.5168
12.64	18.39	10.2211	34.5168
12.08	21.44	10.2442	44.3787
11.57	20.96	10.2209	44.3787
7.34	18.36	10.2207	54.2406
13.08	124.81	10.2438	64.1026
12.1	73.42	10.2671	69.0335
11.07	143.17	10.1974	54.2406
10.53	73.42	10.1975	44.3787
9.5	102.79	10.2676	39.4477
17.05	77.09	10.291	39.4477
14.09	36.71	10.3376	44.3787
13.19	75	10.3607	54.2406
12.67	124.81	10.4072	64.1026
12.16	102.79	10.4305	64.1026
11.39	73.42	10.5475	49.3097
14.71	18.36	10.5944	39.4477
13.84	25.7	10.6645	34.5168
9.83	249	10.8954	162.722
7.69	18.36	10.8512	34.5168
6.8	18.36	10.9676	49.3097
18.28	18.36	11.0839	69.0335
17.79	18.36	11.0368	88.7574
16.14	73.42	11.0832	103.55
12.31	18.36	11.1065	108.481
11.99	76.67	11.176	138.067
13.35	55.07	11.2467	98.6193
12.85	18.36	11.3638	78.8955
12.38	18.36	11.2474	59.1716
11.87	55.07	11.2945	39.4477
11.33	67.55	11.3412	34.5168
6.35	18.36	11.411	49.3097
17.85	18.36	11.2944	44.3787
15.02	18.36	11.4112	39.4477
14.89	33.04	11.4799	108.481
11	55.07	11.4093	138.067
10.49	55.07	11.6888	167.653
9.5	18.36	11.7133	108.481
9.43	18.36	11.6436	88.7574
8.9	73.42	11.8306	73.9645
8.44	18.36	11.8071	83.8264
8.03	18.36	11.6438	78.8955
4.64	18.36	11.8298	118.343
38.7	124.81	12.0157	157.791
14.12	102.79	12.4804	271.203
10.09	18.36	12.4125	152.86
6.82	18.36	12.4594	142.998
5.89	55.07	12.4133	113.412
4.68	29.37	12.4135	103.55
4.3	25.7	12.4601	103.55
2.75	18.36	12.5302	98.6193
2.35	18.36	12.5071	88.7574
1.32	18.36	12.484	73.9645
0.13	18.36	12.4376	59.1716
13.94	18.36	12.3673	73.9645
5.17	55.07	12.7417	24.6548
4.7	55.07	12.7166	118.343
9.42	18.36	12.7401	108.481
9.23	36.71	12.8102	103.55
19.94	179.88	12.857	98.6193
19.53	146.84	12.9	295.858
19.13	99.12	13.388	404.339
18.98	80.76	13.3206	266.272
17.98	18.36	13.3907	261.341
17.53	18.36	13.8336	285.996
16.57	73.42	14.1591	355.03
16.04	18.36	13.3914	221.893
15.5	91.78	13.4383	212.032
14.5	18.36	13.4385	202.17
14.12	18.36	13.5785	202.17
16.82	198.86	13.5097	138.067
15.6	152.49	13.2057	167.653
14.79	78.2	13.1128	142.998
14.32	106.67	13.1597	133.136
13.99	36.71	13.2996	138.067
13.46	18.36	13.2531	128.205
13.16	18.36	13.2067	118.343
11.47	73.42	13.1834	113.412
9.39	73.42	13.1368	108.481
13.67	18.36	13.0669	103.55
11.09	18.36	13.0203	98.6193
10.37	18.36	12.9973	83.8264
56.06	80.76	13.0209	69.0335
10.16	18.36	13.0211	59.1716
9.71	51.39	13.1136	103.55
8.86	18.36	13.1604	98.6193
10.3	18.36	13.207	98.6193
8.84	18.36	13.2538	93.6884
15.06	58.74	13.2772	88.7574
14.68	25.7	13.324	83.8264
14.32	84.43	13.3475	73.9645
15.19	70.3	13.371	64.1026
16.89	18.36	13.3946	49.3097
15.61	18.36	13.3718	24.6548
15.12	18.36	13.3486	14.7929
12.46	18.36	13.3941	78.8955
12.36	18.36	13.4639	88.7574
11.63	52.5	13.5805	93.6884
4.73	47.72	13.8596	142.998
14.63	18.36	13.9061	152.86
11.56	55.07	14.093	142.998
11.32	55.07	13.9302	113.412
8.08	18.36	14.0471	103.55
7.78	18.36	13.8599	128.205
7.4	18.36	14.2333	128.205
18.94	18.36	14.2802	118.343
16.96	89.06	14.2337	108.481
16.5	44.68	14.2578	69.0335
15.47	73.42	14.3279	64.1026
15.14	18.36	14.328	59.1716
14.78	18.36	14.444	93.6884
11.21	18.36	14.5351	212.032
17.91	18.36	14.5363	147.929
16.68	18.36	14.5598	138.067
16.51	73.42	14.5138	103.55
11.15	113.8	14.4908	88.7574
8.19	113.8	14.5143	78.8955
12.68	18.36	14.5373	93.6884
8.19	18.36	14.9118	34.5168
5.21	49.45	14.9579	69.0335
5.12	36.71	15.027	118.343
9.19	18.36	15.0972	103.55
6.87	43.31	15.1442	88.7574
8.91	82.2	15.1911	78.8955
10.62	18.36	15.168	64.1026
12.43	73.42	15.1448	54.2406
10.92	73.42	15.1449	49.3097
12.47	18.36	15.2839	103.55
12.8	212.92	14.8625	177.515
12.59	223.7	15.1185	216.963
11.37	224.6	14.9531	325.444
		15.114	458.58
		15.5833	320.513
		16.12	320.513
		16.1437	305.72
		16.1439	290.927
		16.1446	256.41
		16.0522	202.17
		15.749	192.308
		15.8667	138.067
		15.9613	73.9645
		16.0077	88.7574
		16.0543	93.6884
		16.1011	83.8264
		16.1484	49.3097
		16.3352	44.3787
		16.4052	44.3787
		16.1941	103.55
		16.1471	118.343
		16.3332	152.86
		16.3802	138.067
		16.403	162.722
		16.3795	172.584
		16.5412	261.341
		16.8906	295.858
		16.9614	256.41
		16.9859	192.308
		17.0565	162.722
		17.0572	123.274
		16.8475	103.55
		16.8244	93.6884
		16.8715	69.0335
		17.1214	433.925
		16.9576	458.58
		17.6093	552.268
		17.7045	453.649
		17.7052	414.201
		17.7082	256.41
		17.6386	231.755
		17.4777	98.6193
		17.8752	59.1716
		17.8984	69.0335
		17.8982	78.8955
		17.8981	83.8264
		17.8042	113.412
		17.9901	157.791
		17.9437	138.067
		17.9673	128.205
		17.9675	118.343
		18.0377	103.55
		18.1078	103.55
		18.0613	93.6884
		17.9914	83.8264
		18.1537	142.998
		18.1539	133.136
		18.2713	93.6884
		18.2252	64.1026
		18.4806	133.136
		18.527	147.929
		18.3866	167.653
		18.4094	197.239
		18.8532	177.515
		18.7834	162.722
		18.7837	147.929
		18.7839	138.067
		18.8073	133.136
		18.971	118.343
		19.0177	113.412
		18.9945	108.481
		18.9947	98.6193
		18.5513	98.6193
		18.5747	93.6884
		18.6446	98.6193
		18.8556	49.3097
		18.7352	246.548
		18.664	310.651
		18.524	305.72
		18.6139	493.097
		17.1882	606.509
		16.5345	621.302
		13.9209	611.44
		18.5166	705.128
		17.7925	739.645
		14.5234	838.264
		13.0776	779.093
		13.0763	848.126
		13.2607	976.331
		13.4233	1015.78

## Sheet: Fig S6-S7
baseline E2	Mid-term E2
18.36	18.36
18.36	18.36
18.36	55.07
18.36	18.36
18.36	51.39
62.424	102.79
18.36	18.36
22.02	18.36
18.36	55.07
18.36	18.36
36.72	48.82
73.44	55.07
55.08	43
47.5891	18.36
11.016	18.36
18.36	18.36
73.44	73.42
18.36	18.36
18.36	18.36
73.44	73.42
73.44	73.42
40.4	48.46
18.36	18.36
22.032	40.38
73.44	55.07
18.36	18.36
18.36	18.36
55.08	42
18.36	18.36
66.45	44.05
73.44	73.42
18.36	18.36
18.36	55.07
18.36	18.36
161.568	150.51
18.36	36.71
117.504	99.12
20.9671	18.39
102.816	73.42
36.72	77.09
73.44	102.79
25.69	18.36
18.36	18.36
18.36	18.36
103.33	18.36
18.36	18.36
18.36	18.36
18.36	55.07
18.36	18.36
18.36	18.36
55.08	55.07
18.36	18.36
73.44	73.42
18.36	18.36
18.36	18.36
18.36	18.36
84.456	58.74
18.36	18.36
47.736	52.5
18.36	18.36
18.36	18.36
18.36	18.36
113.832	113.8
36.71	49.45
43.31	18.36
73.44	73.42
224.6	223

[truncated: 3 more sheets: Fig S8A, Fig S8B, Fig S9]
